# Supplementary material for: Unifying Virulence Evaluation in Toxoplasma gondii: A Timely Task
Source: Front Cell Infect Microbiol. 2022 Apr 28;12:868727. doi: 10.3389/fcimb.2022.868727 (PMC9097680; doi:10.3389/fcimb.2022.868727)
Supplement: Supplementary Table 1 — Summary of the available literature reporting virulence evaluation of Toxoplasma gondii strains using dosage of tachyzoites in a mouse model. [file Table_1.xlsx]

## Sheet: Data 
Isolate ID	Host	ToxoDB# or available genetic information	ROP18/ROP5, CS3 virulence markers characterization	Complies with Saraf et al. (2017) procedure?	Mouse mortality (%) 3 doses	Mouse mortality (%) 4 doses (all doses)	Virulence degree	Doses, parasite stage, route, monitoring time	Mouse strain	Parameters evaluated	Country	Reference
GT-1	Goat (Capra hircus)	#10	-	YES	100	100	Highly virulent	<1, 1, 101, 102, 103, 104 tachyzoites, IP, 6 mice, 30 dpi	Not reported	LD100; bradyzoites infection mortality.	USA	Dubey (1980)
Human amniotic fluid isolate	Human (Homo sapiens)	-	-	YES	76.9	84.2 (88)	Intermediate virulent	0.1, 1, 101, 102, 103, 104 tachyzoites (IP) or oocyst (IP, PO), or bradyzoites (IP, PO) 6 mice, 30 dpi	Unknown	LD50 and survival time. Oocysts (IP, PO) and bradyzoites (IP, PO) 0.1, 1, 10, 100, 1000, 10000 tachyzoites, 6 mice, 30 dpi	USA	Dubey et al. (1981)
Cat 5 isolate	Cat (Felis catus)	-	-	YES	23.1	21.1 (28)	Non-virulent	0.1, 1, 101, 102, 103, 104 tachyzoites (IP) or oocyst (IP, PO), or bradyzoites (IP, PO) 6 mice, 30 dpi	Unknown	LD50 and survival time. Oocysts (IP, PO) and bradyzoites (IP, PO) 0.1, 1, 10, 100, 1000, 10000 tachyzoites, 6 mice, 30 dpi	USA	Dubey et al. (1981)
Z92	Wild cat (Felis silvestris) (Zoo)	Schizodeme 1	-	NO	76.2*	-	Intermediate virulent	Dosage not clear, tachyzoites, IP, 7 mice, 30 dpi	CD-1	Lethal dose, IFAT titers at 30 dpi.	Czech Republic	Literák et al. (1998)
P-CZ	Human (Homo sapiens)	Schizodeme 2	-	NO	100*	-	Highly virulent	Dosage not clear, tachyzoites, IP, 7 mice, 30 dpi	CD-1	Lethal dose, IFAT titers at 30 dpi.	Czech Republic	Literák et al. (1998)
K21	Cat (Felis catus)	Schizodeme 4	-	NO	10*	-	Non-virulent	Dosage not clear, tachyzoites, IP, 7 mice, 30 dpi	CD-1	Lethal dose, IFAT titers at 30 dpi.	Czech Republic	Literák et al. (1998)
K25	Cat (Felis catus)	Schizodeme 5	-	NO	0*	-	Non-virulent	Dosage not clear, tachyzoites, IP, 7 mice, 30 dpi	CD-1	Lethal dose, IFAT titers at 30 dpi.	Czech Republic	Literák et al. (1998)
K18	Caypu (Myocastor coypus)	Schizodeme 6	-	NO	0*	-	Non-virulent	Dosage not clear, tachyzoites, IP, 7 mice, 30 dpi	CD-1	Lethal dose, IFAT titers at 30 dpi.	Czech Republic	Literák et al. (1998)
K9	Rabbit (Oryctolagus cuniculus)	Schizodeme 7	-	NO	0*	-	Non-virulent	Dosage not clear, tachyzoites, IP, 7 mice, 30 dpi	CD-1	Lethal dose, IFAT titers at 30 dpi.	Czech Republic	Literák et al. (1998)
K2	Cat (Felis catus)	Schizodeme 8	-	NO	0*	-	Non-virulent	Dosage not clear, tachyzoites, IP, 7 mice, 30 dpi	CD-1	Lethal dose, IFAT titers at 30 dpi.	Czech Republic	Literák et al. (1998)
K13	Cat (Felis catus)	Schizodeme 8	-	NO	0*	-	Non-virulent	Dosage not clear, tachyzoites, IP, 7 mice, 30 dpi	CD-1	Lethal dose, IFAT titers at 30 dpi.	Czech Republic	Literák et al. (1998)
K14	Black-headed gull (Larus ridibundus)	Schizodeme 8	-	NO	0*	-	Non-virulent	Dosage not clear, tachyzoites, IP, 7 mice, 30 dpi	CD-1	Lethal dose, IFAT titers at 30 dpi.	Czech Republic	Literák et al. (1998)
K4	Cat (Felis catus)	Schizodeme 9	-	NO	0*	-	Non-virulent	Dosage not clear, tachyzoites, IP, 7 mice, 30 dpi	CD-1	Lethal dose, IFAT titers at 30 dpi.	Czech Republic	Literák et al. (1998)
K23	Geoffroýs cat (Oncifelis geoffroyi) (Zoo)	Schizodeme 9	-	NO	0*	-	Non-virulent	Dosage not clear, tachyzoites, IP, 7 mice, 30 dpi	CD-1	Lethal dose, IFAT titers at 30 dpi.	Czech Republic	Literák et al. (1998)
Z324	Amur leopard cat (Felis euptilurus) (Zoo)	Schizodeme 9	-	NO	0*	-	Non-virulent	Dosage not clear, tachyzoites, IP, 7 mice, 30 dpi	CD-1	Lethal dose, IFAT titers at 30 dpi.	Czech Republic	Literák et al. (1998)
Z416	Wild cat (Felis silvestris) (Zoo)	Schizodeme 9	-	NO	0*	-	Non-virulent	Dosage not clear, tachyzoites, IP, 7 mice, 30 dpi	CD-1	Lethal dose, IFAT titers at 30 dpi.	Czech Republic	Literák et al. (1998)
K1	Dog (Canis lupus familiaris)	Schizodeme 10	-	NO	0*	-	Non-virulent	Dosage not clear, tachyzoites, IP, 7 mice, 30 dpi	CD-1	Lethal dose, IFAT titers at 30 dpi.	Czech Republic	Literák et al. (1998)
K6	Rabbit (Oryctolagus cuniculus)	Schizodeme 10	-	NO	0*	-	Non-virulent	Dosage not clear, tachyzoites, IP, 7 mice, 30 dpi	CD-1	Lethal dose, IFAT titers at 30 dpi.	Czech Republic	Literák et al. (1998)
K7	Rabbit (Oryctolagus cuniculus)	Schizodeme 10	-	NO	0*	-	Non-virulent	Dosage not clear, tachyzoites, IP, 7 mice, 30 dpi	CD-1	Lethal dose, IFAT titers at 30 dpi.	Czech Republic	Literák et al. (1998)
K16	Caypu (Myocastor coypus)	Schizodeme 10	-	NO	0*	-	Non-virulent	Dosage not clear, tachyzoites, IP, 7 mice, 30 dpi	CD-1	Lethal dose, IFAT titers at 30 dpi.	Czech Republic	Literák et al. (1998)
K19	Rabbit (Oryctolagus cuniculus)	Schizodeme 10	-	NO	0*	-	Non-virulent	Dosage not clear, tachyzoites, IP, 7 mice, 30 dpi	CD-1	Lethal dose, IFAT titers at 30 dpi.	Czech Republic	Literák et al. (1998)
K20	Caypu (Myocastor coypus)	Schizodeme 10	-	NO	40*	-	Intermediate virulent	Dosage not clear, tachyzoites, IP, 7 mice, 30 dpi	CD-1	Lethal dose, IFAT titers at 30 dpi.	Czech Republic	Literák et al. (1998)
PTN	Human (Homo sapiens)	Type II (SAG1, ROP1)	-	NO	0*	-	Non-virulent	105 tachyzoites, IP, 15 mice, dpi	Swiss Webster	IgG, IgM titers (5, 14, 21 dpi), lymphoproliferation, phenotypic expression of splenocytes. Mortality in other mouse strains CBA/J (H-2k), C57BL/6 (H-2b), BALB/c (H-2d). In vitro assays: primary mouse splenocytes; TNF-alfa and nitrite production.	France	Haque et al. (1999)
PLK	Sheep (Ovis aries)	Clone of ME49 (Type II)	-	NO	100*	-	Highly virulent	105 tachyzoites, IP, 15 mice, dpi	Swiss Webster	IgG, IgM titers (5, 14, 21 dpi), lymphoproliferation, phenotypic expression of splenocytes. Mortality in other mouse strains CBA/J (H-2k), C57BL/6 (H-2b), BALB/c (H-2d). In vitro assays: primary mouse splenocytes; TNF-alfa and nitrite production.	USA	Haque et al. (1999)
AS28	Mouse (Mus musculus)	-	-	YES	100	100	Highly virulent	1, 101, 102, 103 tachyzoites, IP, 5 mice, 30 dpi	BALB/c	Day of death	Brazil	Ferreira et al. (2001)
BV	Goat (Capra hircus)	-	-	YES	100	100	Highly virulent	1, 101, 102, 103 tachyzoites, IP, 5 mice, 30 dpi	BALB/c	Day of death	Brazil	Ferreira et al. (2001)
N	Rabbit (Oryctolagus cuniculus)	-	-	YES	100	100	Highly virulent	1, 101, 102, 103 tachyzoites, IP, 5 mice, 30 dpi	BALB/c	Day of death	Brazil	Ferreira et al. (2001)
EGS	Human (Homo sapiens)	-	-	YES	100	100	Highly virulent	1, 101, 102, 103 tachyzoites, IP, 5 mice, 30 dpi	BALB/c	Day of death	Brazil	Ferreira et al. (2001)
RAR	Human (Homo sapiens)	-	-	YES	100	100	Highly virulent	1, 101, 102, 103 tachyzoites, IP, 5 mice, 30 dpi	BALB/c	Day of death	Brazil	Ferreira et al. (2001)
SAF	Human (Homo sapiens)	-	-	YES	100	100	Highly virulent	1, 101, 102, 103 tachyzoites, IP, 5 mice, 30 dpi	BALB/c	Day of death	Brazil	Ferreira et al. (2001)
C4	Dog (Canis lupus familiaris)	-	-	YES	0	0	Non-virulent	1, 101, 102, 103 tachyzoites, IP, 5 mice, 30 dpi	BALB/c	Day of death; cysts burden in brain (no method reported)	Brazil	Ferreira et al. (2001)
P	Dog (Canis lupus familiaris)	-	-	YES	9	6.3	Non-virulent	1, 101, 102, 103 tachyzoites, IP, 5 mice, 30 dpi	BALB/c	Day of death; cysts burden in brain (no method reported)	Brazil	Ferreira et al. (2001)
SSI 119	Pig (Sus scrofa)	Serotype II	-	NO	11.1*	-	Non-virulent	102 tachyzoites, IP, 10 or 6 mice, 28 dpi	BALB/cJ Bom	Body weight gain, haptoglobin, IgG levels	Denmark	Jungersen et al. (2002)
SVS P14	Pig (Sus scrofa)	Serotype II	-	NO	0*	-	Non-virulent	102 tachyzoites, IP, 10 or 6 mice, 28 dpi	BALB/cJ Bom	Body weight gain, haptoglobin, IgG levels	Denmark	Jungersen et al. (2002)
SVS F17	Cat (Felis catus)	Serotype II	-	NO	0*	-	Non-virulent	102 tachyzoites, IP, 10 or 6 mice, 28 dpi	BALB/cJ Bom	Body weight gain, haptoglobin, IgG levels	Denmark	Jungersen et al. (2002)
SVS O14	Sheep (Ovis aries)	Serotype II	-	NO	0*	-	Non-virulent	102 tachyzoites, IP, 10 or 6 mice, 28 dpi	BALB/cJ Bom	Body weight gain, haptoglobin, IgG levels	Denmark	Jungersen et al. (2002)
SVS Fox2 Adult fox	Fox (Vulpes vulpes)	Serotype II	-	NO	0*	-	Non-virulent	102 tachyzoites, IP, 10 or 6 mice, 28 dpi	BALB/cJ Bom	Body weight gain, haptoglobin, IgG levels	Denmark	Jungersen et al. (2002)
SVS O12	Sheep (Ovis aries)	Serotype II	-	NO	0*	-	Non-virulent	102 tachyzoites, IP, 10 or 6 mice, 28 dpi	BALB/cJ Bom	Body weight gain, haptoglobin, IgG levels	Denmark	Jungersen et al. (2002)
SVS O15	Sheep (Ovis aries)	Serotype II	-	NO	66.7*	-	Intermediate virulent	102 tachyzoites, IP, 10 or 6 mice, 28 dpi	BALB/cJ Bom	Body weight gain, haptoglobin, IgG levels	Denmark	Jungersen et al. (2002)
SVS O16	Sheep (Ovis aries)	Serotype II	-	NO	0*	-	Non-virulent	102 tachyzoites, IP, 10 or 6 mice, 28 dpi	BALB/cJ Bom	Body weight gain, haptoglobin, IgG levels	Denmark	Jungersen et al. (2002)
SVS O17	Sheep (Ovis aries)	Serotype II	-	NO	0*	-	Non-virulent	102 tachyzoites, IP, 10 or 6 mice, 28 dpi	BALB/cJ Bom	Body weight gain, haptoglobin, IgG levels	Denmark	Jungersen et al. (2002)
SVS O18	Sheep (Ovis aries)	Serotype II	-	NO	0*	-	Non-virulent	102 tachyzoites, IP, 10 or 6 mice, 28 dpi	BALB/cJ Bom	Body weight gain, haptoglobin, IgG levels	Denmark	Jungersen et al. (2002)
SVS O10	Sheep (Ovis aries)	Serotype II	-	NO	0*	-	Non-virulent	102 tachyzoites, IP, 10 or 6 mice, 28 dpi	BALB/cJ Bom	Body weight gain, haptoglobin, IgG levels	Denmark	Jungersen et al. (2002)
SVS O11	Sheep (Ovis aries)	Serotype II	-	NO	0*	-	Non-virulent	102 tachyzoites, IP, 10 or 6 mice, 28 dpi	BALB/cJ Bom	Body weight gain, haptoglobin, IgG levels	Denmark	Jungersen et al. (2002)
SVS O13	Sheep (Ovis aries)	Serotype II	-	NO	0*	-	Non-virulent	102 tachyzoites, IP, 10 or 6 mice, 28 dpi	BALB/cJ Bom	Body weight gain, haptoglobin, IgG levels	Denmark	Jungersen et al. (2002)
SVS O14	Sheep (Ovis aries)	Serotype II	-	NO	0*	-	Non-virulent	102 tachyzoites, IP, 10 or 6 mice, 28 dpi	BALB/cJ Bom	Body weight gain, haptoglobin, IgG levels	Denmark	Jungersen et al. (2002)
SVS O20	Sheep (Ovis aries)	Serotype II	-	NO	0*	-	Non-virulent	102 tachyzoites, IP, 10 or 6 mice, 28 dpi	BALB/cJ Bom	Body weight gain, haptoglobin, IgG levels	Denmark	Jungersen et al. (2002)
SVS O21	Sheep (Ovis aries)	Serotype II	-	NO	0*	-	Non-virulent	102 tachyzoites, IP, 10 or 6 mice, 28 dpi	BALB/cJ Bom	Body weight gain, haptoglobin, IgG levels	Denmark	Jungersen et al. (2002)
Korean Isolate-1 (KI-1)	Human (Homo sapiens)	-	-	NO	100	100 (100)	Highly virulent	103, 104, 105, 106, 107, 108 tachyzoites, IP, 5 mice, 8 dpi	BALB/c	In vitro assays: Sarcoma 180 cells (non-adherent polymorphic cells); proliferation at 5 dpi.	Korea	Chai et al. (2003)
K24	Cat (Felis catus)	Recombinant type I and II	-	YES	100	100 (100)	Highly virulent	1, 101, 102, 103, 104, 105, 106 tachyzoites, IP, 10 mice, dpi not reported. Passage 50	CD-1	Survival time, LD100	Czech Republic	Bártová and Literàk (2004)
D1	Dog (Canis lupus familiaris)	Type I (SAG2)	-	YES	42.8	58	Intermediate virulent	1, 10, 102, 103 tachyzoites, IP, 5 mice, 30 dpi	BALB/c	Mean day of death	Brazil	Brandão et al. (2006)
D2	Dog (Canis lupus familiaris)	Type I (SAG2)	-	YES	92.3	94.4	Intermediate virulent	1, 10, 102, 103 tachyzoites, IP, 5 mice, 30 dpi	BALB/c	Mean day of death	Brazil	Brandão et al. (2006)
D3	Dog (Canis lupus familiaris)	Type I (SAG2)	-	YES	0	20	Non-virulent	1, 10, 102, 103 tachyzoites, IP, 5 mice, 30 dpi	BALB/c	Mean day of death	Brazil	Brandão et al. (2006)
D4	Dog (Canis lupus familiaris)	Type I (SAG2)	-	YES	92.8	94.7	Intermediate virulent	1, 10, 102, 103 tachyzoites, IP, 5 mice, 30 dpi	BALB/c	Mean day of death	Brazil	Brandão et al. (2006)
D5	Dog (Canis lupus familiaris)	Type I (SAG2)	-	YES	100	100	Highly virulent	1, 10, 102, 103 tachyzoites, IP, 5 mice, 30 dpi	BALB/c	Mean day of death	Brazil	Brandão et al. (2006)
D6	Dog (Canis lupus familiaris)	Type I (SAG2)	-	YES	100	100	Highly virulent	1, 10, 102, 103 tachyzoites, IP, 5 mice, 30 dpi	BALB/c	Mean day of death	Brazil	Brandão et al. (2006)
D7	Dog (Canis lupus familiaris)	Type III (SAG2)	-	YES	60	-	Intermediate virulent	1, 10, 102, 103 tachyzoites, IP, 5 mice, 30 dpi	BALB/c	Mean day of death	Brazil	Brandão et al. (2006)
D8	Dog (Canis lupus familiaris)	Type III (SAG2)	-	YES	0	0	Non-virulent	1, 10, 102, 103 tachyzoites, IP, 5 mice, 30 dpi	BALB/c	Mean day of death	Brazil	Brandão et al. (2006)
CH1	Chicken (Gallus gallus domesticus)	Type III (SAG2)	-	YES	20	35	Non-virulent	1, 10, 102, 103 tachyzoites, IP, 5 mice, 30 dpi	BALB/c	Mean day of death	Brazil	Brandão et al. (2006)
CH2	Chicken (Gallus gallus domesticus)	Type III (SAG2)	-	YES	33.3	45	Intermediate virulent	1, 10, 102, 103 tachyzoites, IP, 5 mice, 30 dpi	BALB/c	Mean day of death	Brazil	Brandão et al. (2006)
CH3	Chicken (Gallus gallus domesticus)	Type III (SAG2)	-	YES	80	85	Intermediate virulent	1, 10, 102, 103 tachyzoites, IP, 5 mice, 30 dpi	BALB/c	Mean day of death	Brazil	Brandão et al. (2006)
CH4	Chicken (Gallus gallus domesticus)	Type I (SAG2)	-	YES	100	100	Highly virulent	1, 10, 102, 103 tachyzoites, IP, 5 mice, 30 dpi	BALB/c	Mean day of death	Brazil	Brandão et al. (2006)
CH5	Chicken (Gallus gallus domesticus)	Type I (SAG2)	-	YES	100	100	Highly virulent	1, 10, 102, 103 tachyzoites, IP, 5 mice, 30 dpi	BALB/c	Mean day of death	Brazil	Brandão et al. (2006)
CH6	Chicken (Gallus gallus domesticus)	Type III (SAG2)	-	YES	23.1	27.7	Intermediate virulent	1, 10, 102, 103 tachyzoites, IP, 5 mice, 30 dpi	BALB/c	Mean day of death	Brazil	Brandão et al. (2006)
CH7	Chicken (Gallus gallus domesticus)	Type I (SAG2)	-	YES	73.3	80	Intermediate virulent	1, 10, 102, 103 tachyzoites, IP, 5 mice, 30 dpi	BALB/c	Mean day of death	Brazil	Brandão et al. (2006)
CH8	Chicken (Gallus gallus domesticus)	Type I (SAG2)	-	YES	91	93.7	Intermediate virulent	1, 10, 102, 103 tachyzoites, IP, 5 mice, 30 dpi	BALB/c	Mean day of death	Brazil	Brandão et al. (2006)
CH9	Chicken (Gallus gallus domesticus)	Type I (SAG2)	-	YES	42.8	57.9	Intermediate virulent	1, 10, 102, 103 tachyzoites, IP, 5 mice, 30 dpi	BALB/c	Mean day of death	Brazil	Brandão et al. (2006)
CH10	Chicken (Gallus gallus domesticus)	Type I (SAG2)	-	YES	100	100	Highly virulent	1, 10, 102, 103 tachyzoites, IP, 5 mice, 30 dpi	BALB/c	Mean day of death	Brazil	Brandão et al. (2006)
CH11	Chicken (Gallus gallus domesticus)	Type I or II (SAG2)	-	YES	53.8	66.7	Intermediate virulent	1, 10, 102, 103 tachyzoites, IP, 5 mice, 30 dpi	BALB/c	Mean day of death	Brazil	Brandão et al. (2006)
ENT	Human (Homo sapiens)	H1	-	YES	100	-	Highly virulent	101, 102, 103 tachyzoites, IP, 5 mice, 30 dpi	CD-1	-	France	Khan et al. (2009)
VEL	Human (Homo sapiens)	H1	-	YES	100	-	Highly virulent	101, 102, 103 tachyzoites, IP, 5 mice, 30 dpi	CD-1	-	USA	Khan et al. (2009)
OH3	Human (Homo sapiens)	H1	-	YES	100	-	Highly virulent	101, 102, 103 tachyzoites, IP, 5 mice, 30 dpi	CD-1	-	Brazil	Khan et al. (2009)
MOR	Human (Homo sapiens)	H1	-	YES	100	-	Highly virulent	101, 102, 103 tachyzoites, IP, 5 mice, 30 dpi	CD-1	-	France	Khan et al. (2009)
DEG	Human (Homo sapiens)	H2	2/2	YES	0	-	Non-virulent	101, 102, 103 tachyzoites, IP, 5 mice, 30 dpi	CD-1	-	France	Khan et al. (2009)
PIH	Human (Homo sapiens)	H2	-	YES	0	-	Non-virulent	101, 102, 103 tachyzoites, IP, 5 mice, 30 dpi	CD-1	-	USA	Khan et al. (2009)
ARI	Human (Homo sapiens)	H2	-	YES	80	-	Intermediate virulent	101, 102, 103 tachyzoites, IP, 5 mice, 30 dpi	CD-1	-	USA	Khan et al. (2009)
PE	Human (Homo sapiens)	H2	-	YES	31	-	Intermediate virulent	101, 102, 103 tachyzoites, IP, 5 mice, 30 dpi	CD-1	-	USA	Khan et al. (2009)
STRL	Human (Homo sapiens)	H3	-	YES	0	-	Non-virulent	101, 102, 103 tachyzoites, IP, 5 mice, 30 dpi	CD-1	-	USA	Khan et al. (2009)
C56	Chicken (Gallus gallus domesticus)	H3	-	YES	0	-	Non-virulent	101, 102, 103 tachyzoites, IP, 5 mice, 30 dpi	CD-1	-	USA	Khan et al. (2009)
M7741	Sheep (Ovis aries)	H3	3/3	YES	11	-	Non-virulent	101, 102, 103 tachyzoites, IP, 5 mice, 30 dpi	CD-1	-	USA	Khan et al. (2009)
MAS	Human (Homo sapiens)	H4	4/4	YES	100	-	Highly virulent	101, 102, 103 tachyzoites, IP, 5 mice, 30 dpi	CD-1	-	South America	Khan et al. (2009)
TgCatBr1	Cat (Felis catus)	H4	4/3	YES	90	-	Intermediate virulent	101, 102, 103 tachyzoites, IP, 5 mice, 30 dpi	CD-1	-	Brazil	Khan et al. (2009)
TgCatBr18	Cat (Felis catus)	H4	-	YES	100	-	Highly virulent	101, 102, 103 tachyzoites, IP, 5 mice, 30 dpi	CD-1	-	Brazil	Khan et al. (2009)
CASTELLS	Sheep (Ovis aries)	H4	3/4	YES	100	-	Highly virulent	101, 102, 103 tachyzoites, IP, 5 mice, 30 dpi	CD-1	-	Uruguay	Khan et al. (2009)
GUYKOE	Human (Homo sapiens)	H5	4/6	YES	100	-	Highly virulent	101, 102, 103 tachyzoites, IP, 5 mice, 30 dpi	CD-1	-	Guyana	Khan et al. (2009)
GUYMAT	Human (Homo sapiens)	H5	4/6	YES	100	-	Highly virulent	101, 102, 103 tachyzoites, IP, 5 mice, 30 dpi	CD-1	-	Guyana	Khan et al. (2009)
RUB	Human (Homo sapiens)	H5	4/6	YES	100	-	Highly virulent	101, 102, 103 tachyzoites, IP, 5 mice, 30 dpi	CD-1	-	Guyana	Khan et al. (2009)
BOF	Human (Homo sapiens)	H6a	1/7	YES	8.3	-	Non-virulent	101, 102, 103 tachyzoites, IP, 5 mice, 30 dpi	CD-1	-	Belgium	Khan et al. (2009)
FOU	Human (Homo sapiens)	H6a	-	YES	100	-	Highly virulent	101, 102, 103 tachyzoites, IP, 5 mice, 30 dpi	CD-1	-	Sub-saharian Africa	Khan et al. (2009)
TgCatBr2	Cat (Felis catus)	H6b	1/3	YES	100	-	Highly virulent	101, 102, 103 tachyzoites, IP, 5 mice, 30 dpi	CD-1	-	Brazil	Khan et al. (2009)
TgCatBr9	Cat (Felis catus)	H6b	4/3	YES	100	-	Highly virulent	101, 102, 103 tachyzoites, IP, 5 mice, 30 dpi	CD-1	-	Brazil	Khan et al. (2009)
CAST	Human (Homo sapiens)	H7	4/1	YES	100	-	Highly virulent	101, 102, 103 tachyzoites, IP, 5 mice, 30 dpi	CD-1	-	USA	Khan et al. (2009)
TgCatBr6	Cat (Felis catus)	H8	-	YES	100	-	Highly virulent	101, 102, 103 tachyzoites, IP, 5 mice, 30 dpi	CD-1	-	Brazil	Khan et al. (2009)
P89	Pig (Sus scrofa)	H9	3/3	YES	76	-	Intermediate virulent	101, 102, 103 tachyzoites, IP, 5 mice, 30 dpi	CD-1	-	USA	Khan et al. (2009)
TgCatBr3	Cat (Felis catus)	H9	3/3	YES	0	-	Non-virulent	101, 102, 103 tachyzoites, IP, 5 mice, 30 dpi	CD-1	-	Brazil	Khan et al. (2009)
TgCatBr10	Cat (Felis catus)	H9	4/4	YES	100	-	Highly virulent	101, 102, 103 tachyzoites, IP, 5 mice, 30 dpi	CD-1	-	Brazil	Khan et al. (2009)
GUYDOS	Human (Homo sapiens)	H10	4/6	YES	100	-	Highly virulent	101, 102, 103 tachyzoites, IP, 5 mice, 30 dpi	CD-1	-	Guyana	Khan et al. (2009)
VAND	Human (Homo sapiens)	H10	4/6	YES	100	-	Highly virulent	101, 102, 103 tachyzoites, IP, 5 mice, 30 dpi	CD-1	-	Guyana	Khan et al. (2009)
COUG	Cougar (Puma concolor)	H11	2/5	YES	90	-	Intermediate virulent	101, 102, 103 tachyzoites, IP, 5 mice, 30 dpi	CD-1	-	Canada	Khan et al. (2009)
TgBbUS1	Black bear (Ursus americanus)	#147	-	NO	100	100 (100)	Highly virulent	<1, 1, 101, 102, 103 tachyzoites, SC (from homogenized lymph nodes of mice), 5 mice, 60 dpi	Swiss Webster	Survival time; oocysts mortality evaluation	USA	Dubey et al. (2010)
Wallaby (Tasmania)	Wallaby (Macropodidae)	Type II by PCR-RFLP (APICO missing), B1 allele U-6	2/-	NO	0*	-	Non-virulent	103 tachyzoites, IP, 5 mice, 28 dpi	C57BL/6	Cyst burden in brain, 60 dpi. In vitro assays: cell line not reported; lysis plaque quantification.	Australia	Parameswaran et al. (2010)
Wombat (Tasmania)	Wombat (Vombatidae)	Type II by PCR-RFLP (APICO missing), B1 allele U-2	2/-	NO	0*	-	Non-virulent	103 tachyzoites, IP, 5 mice, 28 dpi	C57BL/6	Cyst burden in brain, 60 dpi. In vitro assays: cell line not reported; lysis plaque quantification.	Australia	Parameswaran et al. (2010)
TgCtys1	Cat (Felis catus)	Chinese 1 (8 RFLP markers)	-	NO	80*	-	Intermediate virulent	103 tachyzoites, IP, 10 mice, dpi not reported.	Swiss Webster	Survival days	China	Chen et al. (2011)
TgCtys2	Cat (Felis catus)	Chinese 1 (8 RFLP markers)	-	NO	100*	-	Highly virulent	103 tachyzoites, IP, 10 mice, dpi not reported.	Swiss Webster	Survival days	China	Chen et al. (2011)
TgCtwh1	Cat (Felis catus)	Chinese 1 (8 RFLP markers)	-	NO	90*	-	Intermediate virulent	103 tachyzoites, IP, 10 mice, dpi not reported.	Swiss Webster	Survival days	China	Chen et al. (2011)
TgCtwh2	Cat (Felis catus)	Chinese 1 (8 RFLP markers)	-	NO	100*	-	Highly virulent	103 tachyzoites, IP, 10 mice, dpi not reported.	Swiss Webster	Survival days	China	Chen et al. (2011)
TgCtwh4	Cat (Felis catus)	Chinese 1 (8 RFLP markers)	-	NO	80*	-	Intermediate virulent	103 tachyzoites, IP, 10 mice, dpi not reported.	Swiss Webster	Survival days	China	Chen et al. (2011)
TgCtwh5	Cat (Felis catus)	Chinese 1 (8 RFLP markers)	-	NO	100*	-	Highly virulent	103 tachyzoites, IP, 10 mice, dpi not reported.	Swiss Webster	Survival days	China	Chen et al. (2011)
TgCtwh7	Cat (Felis catus)	Chinese 1 (8 RFLP markers)	-	NO	100*	-	Highly virulent	103 tachyzoites, IP, 10 mice, dpi not reported.	Swiss Webster	Survival days	China	Chen et al. (2011)
TgCtwh8	Cat (Felis catus)	Chinese 1 (8 RFLP markers)	-	NO	0*	-	Non-virulent	103 tachyzoites, IP, 10 mice, dpi not reported.	Swiss Webster	Survival days	China	Chen et al. (2011)
TgCtgd1	Cat (Felis catus)	Chinese 1 (8 RFLP markers)	-	NO	100*	-	Highly virulent	103 tachyzoites, IP, 10 mice, dpi not reported.	Swiss Webster	Survival days	China	Chen et al. (2011)
TgCtgd2	Cat (Felis catus)	Chinese 1 (8 RFLP markers)	-	NO	100*	-	Highly virulent	103 tachyzoites, IP, 10 mice, dpi not reported.	Swiss Webster	Survival days	China	Chen et al. (2011)
TgCtsx1	Cat (Felis catus)	Chinese 1 (8 RFLP markers)	-	NO	100*	-	Highly virulent	103 tachyzoites, IP, 10 mice, dpi not reported.	Swiss Webster	Survival days	China	Chen et al. (2011)
TgCtsx2	Cat (Felis catus)	Chinese 1 (8 RFLP markers)	-	NO	100*	-	Highly virulent	103 tachyzoites, IP, 10 mice, dpi not reported.	Swiss Webster	Survival days	China	Chen et al. (2011)
K119/2 2-H8d	Cat (Felis catus)	#2	3/-, III	NO	-	-	Non-virulent	106 tachyzoites, IP, 5 mice, 30 dpi	BALB/c	Weight loss, LD50	Germany	Herrmann et al. (2012)
K119/2 2 F3-A3	Cat (Felis catus)	#2	3/-, III	NO	-	-	Non-virulent	106 tachyzoites, IP, 5 mice, 30 dpi	BALB/c	Weight loss, LD50	Germany	Herrmann et al. (2012)
K119/2 A7	Cat (Felis catus)	Recombinant	3/-, III	NO	-	-	Intermediate virulent	102, 104, 106 tachyzoites, IP, 5 mice, 30 dpi	BALB/c	Weight loss, LD50	Germany	Herrmann et al. (2012)
B 136/2 C12f	Cat (Felis catus)	Recombinant	3/-, III	NO	-	-	Intermediate virulent	102, 104, 106 tachyzoites, IP, 5 mice, 30 dpi	BALB/c	Weight loss, LD50	Germany	Herrmann et al. (2012)
K119/2 2-C10	Cat (Felis catus)	Recombinant	1 or 2/-, II	NO	-	-	Non-virulent	106 tachyzoites, IP, 5 mice, 30 dpi	BALB/c	Weight loss, LD50	Germany	Herrmann et al. (2012)
K119/2 G11-C4	Cat (Felis catus)	Recombinant	2 or 2/-, II	NO	-	-	Non-virulent	106 tachyzoites, IP, 5 mice, 30 dpi	BALB/c	Weight loss, LD50	Germany	Herrmann et al. (2012)
B136/5 G12	Cat (Felis catus)	Recombinant	3 or 2/-, II	NO	-	-	Intermediate virulent	102, 104, 106 tachyzoites, IP, 5 mice, 30 dpi	BALB/c	Weight loss, LD50	Germany	Herrmann et al. (2012)
B136/1 B6-H6	Cat (Felis catus)	Recombinant	4 or 2/-, II	NO	-	-	Highly virulent	101, 102, 104, 106 tachyzoites, IP, 5 mice, 30 dpi	BALB/c	Weight loss, LD50	Germany	Herrmann et al. (2012)
B136/1 A3-F5	Cat (Felis catus)	Recombinant	5 or 2/-, II	NO	-	-	Intermediate virulent	101, 102, 104, 106 tachyzoites, IP, 5 mice, 30 dpi	BALB/c	Weight loss, LD50	Germany	Herrmann et al. (2012)
TgCkC25Arg	Chicken (Gallus gallus domesticus)	#123	-	NO	-	-	Intermediate virulent	101, 102, 104, 106 tachyzoites, IP, 5 mice, 30 dpi	BALB/c	LD50; weight loss	Argentina	Moré et al. (2012)
TgCkP24Arg	Chicken (Gallus gallus domesticus)	#1	-	NO	-	-	Non-virulent	101, 102, 104, 106 tachyzoites, IP, 5 mice, 30 dpi	BALB/c	LD50; weight loss	Argentina	Moré et al. (2012)
TgCatBj2	Cat (Felis catus)	#9	Introns sequencing	NO	-	-	Intermediate virulent	10, 5x102, 103, 5x103, 105 tachyzoites, IP, 5 mice, 30 dpi	BABL/c	-	China	Qian et al. (2012)
TgCTBr02	Human (Homo sapiens)	#11 (BrII)	-	YES	-	-	Intermediate virulent	1, 101, 102, 103 tachyzoites, IP, 5 mice, 30 dpi	BALB/c	LD100	Brazil	Carneiro et al. (2013)
TgCTBr08	Human (Homo sapiens)	#11 (BrII)	-	YES	-	-	Highly virulent	1, 101, 102, 103 tachyzoites, IP, 5 mice, 30 dpi	BALB/c	LD100	Brazil	Carneiro et al. (2013)
TgCTBr09	Human (Homo sapiens)	#11 (BrII)	-	YES	-	-	Highly virulent	1, 101, 102, 103 tachyzoites, IP, 5 mice, 30 dpi	BALB/c	LD100	Brazil	Carneiro et al. (2013)
TgCTBr11	Human (Homo sapiens)	#11 (BrII)	-	YES	-	-	Highly virulent	1, 101, 102, 103 tachyzoites, IP, 5 mice, 30 dpi	BALB/c	LD100	Brazil	Carneiro et al. (2013)
TgCTBr14	Human (Homo sapiens)	#11 (BrII)	-	YES	-	-	Intermediate virulent	1, 101, 102, 103 tachyzoites, IP, 5 mice, 30 dpi	BALB/c	LD100	Brazil	Carneiro et al. (2013)
TgCTBr20	Human (Homo sapiens)	#11 (BrII)	-	YES	-	-	Intermediate virulent	1, 101, 102, 103 tachyzoites, IP, 5 mice, 30 dpi	BALB/c	LD100	Brazil	Carneiro et al. (2013)
TgCTBr27	Human (Homo sapiens)	#11 (BrII)	-	YES	-	-	Intermediate virulent	1, 101, 102, 103 tachyzoites, IP, 5 mice, 30 dpi	BALB/c	LD100	Brazil	Carneiro et al. (2013)
TgCTBr05	Human (Homo sapiens)	#8 (BrIII)	-	YES	-	-	Non-virulent	1, 101, 102, 103 tachyzoites, IP, 5 mice, 30 dpi	BALB/c	LD100	Brazil	Carneiro et al. (2013)
TgCTBr01	Human (Homo sapiens)	#206	-	YES	-	-	Highly virulent	1, 101, 102, 103 tachyzoites, IP, 5 mice, 30 dpi	BALB/c	LD100	Brazil	Carneiro et al. (2013)
TgCTBr03	Human (Homo sapiens)	#206	-	YES	-	-	Highly virulent	1, 101, 102, 103 tachyzoites, IP, 5 mice, 30 dpi	BALB/c	LD100	Brazil	Carneiro et al. (2013)
TgCTBr25	Human (Homo sapiens)	#206	-	YES	-	-	Highly virulent	1, 101, 102, 103 tachyzoites, IP, 5 mice, 30 dpi	BALB/c	LD100	Brazil	Carneiro et al. (2013)
TgCTBr15	Human (Homo sapiens)	#41	-	YES	-	-	Intermediate virulent	1, 101, 102, 103 tachyzoites, IP, 5 mice, 30 dpi	BALB/c	LD100	Brazil	Carneiro et al. (2013)
TgCTBr23	Human (Homo sapiens)	#41	-	YES	-	-	Highly virulent	1, 101, 102, 103 tachyzoites, IP, 5 mice, 30 dpi	BALB/c	LD100	Brazil	Carneiro et al. (2013)
TgCTBr04	Human (Homo sapiens)	#108	-	YES	-	-	Highly virulent	1, 101, 102, 103 tachyzoites, IP, 5 mice, 30 dpi	BALB/c	LD100	Brazil	Carneiro et al. (2013)
TgCTBr17	Human (Homo sapiens)	#108	-	YES	-	-	Highly virulent	1, 101, 102, 103 tachyzoites, IP, 5 mice, 30 dpi	BALB/c	LD100	Brazil	Carneiro et al. (2013)
TgCTBr07	Human (Homo sapiens)	#67	-	YES	-	-	Intermediate virulent	1, 101, 102, 103 tachyzoites, IP, 5 mice, 30 dpi	BALB/c	LD100	Brazil	Carneiro et al. (2013)
TgCTBr10	Human (Homo sapiens)	#207	-	YES	-	-	Highly virulent	1, 101, 102, 103 tachyzoites, IP, 5 mice, 30 dpi	BALB/c	LD100	Brazil	Carneiro et al. (2013)
TgCTBr12	Human (Homo sapiens)	#162	-	YES	-	-	Intermediate virulent	1, 101, 102, 103 tachyzoites, IP, 5 mice, 30 dpi	BALB/c	LD100	Brazil	Carneiro et al. (2013)
TgCTBr13	Human (Homo sapiens)	#208	-	YES	-	-	Highly virulent	1, 101, 102, 103 tachyzoites, IP, 5 mice, 30 dpi	BALB/c	LD100	Brazil	Carneiro et al. (2013)
TgCTBr18	Human (Homo sapiens)	#36	-	YES	-	-	Intermediate virulent	1, 101, 102, 103 tachyzoites, IP, 5 mice, 30 dpi	BALB/c	LD100	Brazil	Carneiro et al. (2013)
TgCTBr21	Human (Homo sapiens)	#209	-	YES	-	-	Intermediate virulent	1, 101, 102, 103 tachyzoites, IP, 5 mice, 30 dpi	BALB/c	LD100	Brazil	Carneiro et al. (2013)
TgCTBr22	Human (Homo sapiens)	#210	-	YES	-	-	Intermediate virulent	1, 101, 102, 103 tachyzoites, IP, 5 mice, 30 dpi	BALB/c	LD100	Brazil	Carneiro et al. (2013)
TgCTBr24	Human (Homo sapiens)	#211	-	YES	-	-	Intermediate virulent	1, 101, 102, 103 tachyzoites, IP, 5 mice, 30 dpi	BALB/c	LD100	Brazil	Carneiro et al. (2013)
TgCTBr26	Human (Homo sapiens)	#212	-	YES	-	-	Intermediate virulent	1, 101, 102, 103 tachyzoites, IP, 5 mice, 30 dpi	BALB/c	LD100	Brazil	Carneiro et al. (2013)
TgCTBr19	Human (Homo sapiens)	Mixed	-	YES	-	-	Intermediate virulent	1, 101, 102, 103 tachyzoites, IP, 5 mice, 30 dpi	BALB/c	LD100	Brazil	Carneiro et al. (2013)
TgCTBr16	Human (Homo sapiens)	-	-	YES	-	-	Intermediate virulent	1, 101, 102, 103 tachyzoites, IP, 5 mice, 30 dpi	BALB/c	LD100	Brazil	Carneiro et al. (2013)
TgPumaMe1	Puma (Felis concolor)	#222	-	NO	100*	-	Highly virulent	<1, 1, 101 tachyzoites, SC, 5 mice, 60 dpi	Swiss Webster	Also oocysts dosage was evaluated	Mexico	Dubey et al. (2013)
TgWtdUs41	White-tailed deer (Odocoileus virginianus)	#216	-	YES	100	100	Highly virulent	<1, 1, 101, 102, 103 tachyzoites, SC, 5 mice, 40 dpi	Swiss Webster mice	Oocysts infection mortality <1, 1, 10,100, 1000, PO, 5 mice, 40 dpi	USA	Dubey et al. (2013)
TgSwanUs3	Mute swan (Cygnus olor)	#216	-	NO	100*	-	Highly virulent	<1, 1, 10 tachyzoites, SC, 5 mice, 60 dpi	Swiss Webster	Oocysts infection mortality (<1 to 106, PO, 5 mice, 60 dpi)	USA	Dubey et al. (2013)
TgShUs55	Sheep (Ovis aries)	#32	-	NO	73.3	80 (84)	Intermediate virulent	<1, 1, 101, 102, 103, 104 tachyzoites (obtained from lymph nodes), SC, 5 mice, 60 dpi	Swiss Webster	Oocysts infection mortality	USA	Edwards and Dubey (2013)
TgCtwh12	Cat (Felis catus)	#9	-	NO	100*	-	Highly virulent	103 tachyzoites, IP, 10 mice, 45 dpi	Swiss Webster	Days of survival	China	Wang et al. (2013a)
TgCtwh14	Cat (Felis catus)	#9	-	NO	100*	-	Highly virulent	103 tachyzoites, IP, 10 mice, 45 dpi	Swiss Webster	Days of survival	China	Wang et al. (2013a)
TgCtsd2	Cat (Felis catus)	#9	-	NO	10*	-	Non-virulent	103 tachyzoites, IP, 10 mice, 45 dpi	Swiss Webster	Days of survival	China	Wang et al. (2013a)
TgCtsd3	Cat (Felis catus)	#9	-	NO	0*	-	Non-virulent	103 tachyzoites, IP, 10 mice, 45 dpi	Swiss Webster	Days of survival	China	Wang et al. (2013a)
TgCtxz8	Cat (Felis catus)	#205	-	NO	100*	-	Highly virulent	103 tachyzoites, IP, 10 mice, 45 dpi	Swiss Webster	Days of survival	China	Wang et al. (2013a)
TgCtgy5	Cat (Felis catus)	#9	II	YES	100	100	Highly virulent	101, 102, 103, 104 tachyzoites, IP, 10 mice, 45 dpi	Kunming	Survival time	China	Wang et al. (2013b)
SHR	Rabbit (Oryctolagus cuniculus)	Type III (5 RFLP markers)	-	NO	95*	-	Intermediate virulent	103, 104 tachyzoites, IP, 10 mice, 30 dpi	BALB/c	-	China	Zhou et al. (2013)
TgWtdPa4	White-tailed deer (Odocoileus virginianus)	#216	1/3	YES	76.9	83.3	Intermediate virulent	1, 101, 102, 103 tachyzoites, SC, 5 mice, 30 dpi	Swiss Webster	Survival time	USA	Dubey et al. (2014)
TgFoxPa7	Red fox (Vulpes vulpes)	#216	1/3	YES	90.9	-	Intermediate virulent	1, 101, 102, 103 tachyzoites, SC, 5 mice, 30 dpi	Swiss Webster	Survival time	USA	Dubey et al. (2014)
TgFoxPa9	Red fox (Vulpes vulpes)	#141	1/3	YES	100	-	Highly virulent	1, 101, 102, 103 tachyzoites, SC, 5 mice, 30 dpi	Swiss Webster	Survival time	USA	Dubey et al. (2014)
TgFoxPa8	Red fox (Vulpes vulpes)	#216	1/3	YES	100	100	Highly virulent	1, 101, 102, 103 tachyzoites, SC, 5 mice, 30 dpi	Swiss Webster	Survival time	USA	Dubey et al. (2014)
TgWtdPa5	White-tailed deer (Odocoileus virginianus)	#216	1/3	YES	100	100	Highly virulent	1, 101, 102, 103 tachyzoites, SC, 5 mice, 30 dpi	Swiss Webster	Survival time	USA	Dubey et al. (2014)
TgA18020	Dog (Canis lupus familiaris)	-	3/1	YES	100	-	Highly virulent	101, 102, 103 tachyzoites, IP, 5 mice, 30 dpi	CD-1	Cyst burden in brain (DBL), transmission studies in mice and cats by PO feeding tissue cysts (oocyst shedding and viability)	French Guiana	Khan et al. (2014)
TgA18028	Chicken (Gallus gallus domesticus)	-	3/1	YES	33	-	Intermediate virulent	101, 102, 103 tachyzoites, IP, 5 mice, 30 dpi	CD-1	Cyst burden in brain (DBL), transmission studies in mice and cats by PO feeding tissue cysts (oocyst shedding and viability)	French Guiana	Khan et al. (2014)
TgA18012	Dog (Canis lupus familiaris)	-	3/1	YES	15	-	Non-virulent	101, 102, 103 tachyzoites, IP, 5 mice, 30 dpi	CD-1	Cyst burden in brain (DBL), transmission studies in mice and cats by PO feeding tissue cysts (oocyst shedding and viability)	French Guiana	Khan et al. (2014)
TgA18003	Dog (Canis lupus familiaris)	-	3/1	YES	0	-	Non-virulent	101, 102, 103 tachyzoites, IP, 5 mice, 30 dpi	CD-1	Cyst burden in brain (DBL), transmission studies in mice and cats by PO feeding tissue cysts (oocyst shedding and viability)	French Guiana	Khan et al. (2014)
TgA18006	Dog (Canis lupus familiaris)	-	1/u-1	YES	73	-	Intermediate virulent	101, 102, 103 tachyzoites, IP, 5 mice, 30 dpi	CD-1	Cyst burden in brain (DBL), transmission studies in mice and cats by PO feeding tissue cysts (oocyst shedding and viability)	French Guiana	Khan et al. (2014)
TgH18007	Human (Homo sapiens)	-	1/u-1	YES	90	-	Intermediate virulent	101, 102, 103 tachyzoites, IP, 5 mice, 30 dpi	CD-1	Cyst burden in brain (DBL), transmission studies in mice and cats by PO feeding tissue cysts (oocyst shedding and viability)	French Guiana	Khan et al. (2014)
TgH18008	Human (Homo sapiens)	-	1/u-1	YES	83	-	Intermediate virulent	101, 102, 103 tachyzoites, IP, 5 mice, 30 dpi	CD-1	Cyst burden in brain (DBL), transmission studies in mice and cats by PO feeding tissue cysts (oocyst shedding and viability)	French Guiana	Khan et al. (2014)
TgCtxz1	Cat (Felis catus)	#10	-	YES	94.4	95.8 (96.6)	Intermediate virulent	1, 101, 102, 103, 104 tachyzoites, IP, variable number of mice, 30 dpi	Kunming	Days of survival (including median)	China	Li et al. (2014)
TgCtxz3	Cat (Felis catus)	#205	-	YES	75	81.8 (85.7)	Intermediate virulent	1, 101, 102, 103, 104 tachyzoites, IP, variable number of mice, 30 dpi	Kunming	Days of survival (including median)	China	Li et al. (2014)
TgCtxz5	Cat (Felis catus)	#205	-	YES	65	73.1 (78.1)	Intermediate virulent	1, 101, 102, 103, 104 tachyzoites, IP, variable number of mice, 30 dpi	Kunming	Days of survival (including median)	China	Li et al. (2014)
TgCtwh3	Cat (Felis catus)	#9 (Chinese 1)	-	YES	52.9	64.6 (70.7)	Intermediate virulent	1, 101, 102, 103, 104 tachyzoites, IP, variable number of mice, 30 dpi	Kunming	Days of survival (including median); virulence genes expression. Pregnant mouse model (doi: 10.1007/s00436-013-3475-3.). In vitro assays: HFF, invasion and proliferation rates.	China	Li et al. (2014)
TgCtwh6	Cat (Felis catus)	#9 (Chinese 1)	-	YES	10.4	20.6 (25)	Non-virulent	1, 101, 102, 103, 104 tachyzoites, IP, variable number of mice, 30 dpi	Kunming	Days of survival (including median); virulence genes expression. Pregnant mouse model (doi: 10.1007/s00436-013-3475-3.). In vitro assays: HFF, invasion and proliferation rates.	China	Li et al. (2014)
TgCtgy1	Cat (Felis catus)	#9 (Chinese 1)	-	YES	77.8	83.3 (86.7)	Intermediate virulent	1, 101, 102, 103, 104 tachyzoites, IP, variable number of mice, 30 dpi	Kunming	Days of survival (including median)	China	Li et al. (2014)
TgDgBr20	Dog (Canis lupus familiaris)	#6 (BrI)	-	NO	100*	-	Highly virulent	102, 103 tachyzoites, IP, 6 mice, 30 dpi	BALB/c	Survival time.	Brazil	Pena et al. (2014)
TgBbPa7	Black bear (Ursus americanus)	#216	-	YES	100	-	Highly virulent	<1, 1, 101, 102 tachyzoites, SC, 5 mice,	Swiss Webster	-	USA	Dubey et al. (2015)
TgCatUs12	Feral cat (Felis catus)	#216	-	YES	100	-	Highly virulent	<1, 1, 101, 102 tachyzoites, SC, 5 mice,	Swiss Webster	-	USA	Dubey et al. (2015)
TgCatUs13	Feral cat (Felis catus)	#216	-	YES	100	-	Highly virulent	<1, 1, 101, 102 tachyzoites, SC, 5 mice,	Swiss Webster	-	USA	Dubey et al. (2015)
TgChBrUD1	Chicken (Gallus gallus domesticus)	#11 (BrII)	I	NO	100	-	Highly virulent	102 tachyzoites, IP, mice (number unknown), 25 dpi	Swiss, BALB/c and C57BL/6 mice, gerbil (Meriones unguiculatus) and Cricetidea (Calomys callosus)	Survival time	Brazil	Lopes et al. (2016)
TgChBrUD2	Chicken (Gallus gallus domesticus)	#6 (BrI, Africa1)	I	NO	100	-	Highly virulent	102 tachyzoites, IP, mice (number unknown), 25 dpi	Swiss, BALB/c and C57BL/6 mice, gerbil (Meriones unguiculatus) and Cricetidea (Calomys callosus)	Survival time	Brazil	Lopes et al. (2016)
TgCkBrRN2 (Ck2)	Chicken (Gallus gallus domesticus)	-	III	NO	0*	-	Non-virulent	5x104 tachyzoites, IP, 3 mice, 30 dpi	Swiss Webster	Tissue cysts mortality; sulfadiazine resistance phenotype in vivo. In vitro assays: Raw 264.7 cells (murine immortalised macrophages); cytopatic effect.	Brazil	Oliveira et al. (2016)
TgCkBrRN3 (Ck3)	Chicken (Gallus gallus domesticus)	-	I	NO	100*	-	Highly virulent	5x104 tachyzoites, IP, 3 mice, 30 dpi	Swiss Webster	Tissue cysts mortality; sulfadiazine resistance phenotype in vivo. In vitro assays: Raw 264.7 cells (murine immortalised macrophages); cytopatic effect.	Brazil	Oliveira et al. (2016)
TgPgBrRN1 (Pg1)	Pig (Sus scrofa)	-	II	NO	100*	-	Highly virulent	5x104 tachyzoites, IP, 3 mice, 30 dpi	Swiss Webster	Tissue cysts mortality; sulfadiazine resistance phenotype in vivo. In vitro assays: Raw 264.7 cells (murine immortalised macrophages); cytopatic effect.	Brazil	Oliveira et al. (2016)
T.gHB1	Unknown	Type I (no methodology mentioned)	-	NO	100	-	Highly virulent	102 tachyzoites, IP, 10 mice, 20 dpi	ICR	Days of survival	China	Zhang et al. (2016)
TgCeFBr1	Crab-eating fox (Cerdocyon thous)	#13	-	NO	0	-	Non-virulent	107 tachyzoites, IP, 3 mice, 30 dpi	Not reported	-	Brazil	de Almeida et al. (2017)
TgCtsd1	Cat (Felis catus)	#9 (Chinese 1)	-	NO	100	-	Highly virulent	101, 102, 103 tachyzoites, IP, 6-8 mice, 15 dpi	Swiss Webster	Cysts burden in Sprague-Dawley rats brain after IP, 106 tachyz, 60 dpi.	China	de Almeida et al. (2017)
TgPgBrPI4	Pig (Sus scrofa)	#33	4/3, II	YES	100	-	Highly virulent	1, 101, 102, 103 tachyzoites, IP, 5 mice, 30 dpi	BALB/c	-	Brazil	Rêgo et al. (2017)
TgPgBrPI6	Pig (Sus scrofa)	#7	4/3, I	NO	100*	-	Highly virulent	1, 101, 102, 103 tachyzoites, IP, 5 mice, 30 dpi	BALB/c	-	Brazil	Rêgo et al. (2017)
TgPgBrPI8	Pig (Sus scrofa)	#163	4/3, II	YES	100	100	Highly virulent	1, 101, 102, 103 tachyzoites, IP, 5 mice, 30 dpi	BALB/c	-	Brazil	Rêgo et al. (2017)
TgPgBrPI3	Pig (Sus scrofa)	#109	4/3, II	YES	83.3	-	Intermediate virulent	1, 101, 102, 103 tachyzoites, IP, 5 mice, 30 dpi	BALB/c	-	Brazil	Rêgo et al. (2017)
TgPgBrPI5	Pig (Sus scrofa)	#109	4/3, II	YES	85.7	89.4	Intermediate virulent	1, 101, 102, 103 tachyzoites, IP, 5 mice, 30 dpi	BALB/c	-	Brazil	Rêgo et al. (2017)
TgPgBrPI13	Pig (Sus scrofa)	#109	4/3, II	YES	61.5	72.2	Intermediate virulent	1, 101, 102, 103 tachyzoites, IP, 5 mice, 30 dpi	BALB/c	-	Brazil	Rêgo et al. (2017)
TgGtBrPI1	Goat (Capra hircus)	#109	4/3, II	YES	55.6	71.4	Intermediate virulent	1, 101, 102, 103 tachyzoites, IP, 5 mice, 30 dpi	BALB/c	-	Brazil	Rêgo et al. (2017)
TgPgBrPI1	Pig (Sus scrofa)	#163	3/3, III	YES	0	0	Non-virulent	1, 101, 102, 103 tachyzoites, IP, 5 mice, 30 dpi	BALB/c	-	Brazil	Rêgo et al. (2017)
TgPgBrPI2	Pig (Sus scrofa)	#8 (BrIII)	3/3, III	YES	0	0	Non-virulent	1, 101, 102, 103 tachyzoites, IP, 5 mice, 30 dpi	BALB/c	-	Brazil	Rêgo et al. (2017)
TgPgBrPI7	Pig (Sus scrofa)	#13	3/1, III	YES	0	0	Non-virulent	1, 101, 102, 103 tachyzoites, IP, 5 mice, 30 dpi	BALB/c	-	Brazil	Rêgo et al. (2017)
TgPgBrPI9	Pig (Sus scrofa)	#288	2/3, II	YES	0	0	Non-virulent	1, 101, 102, 103 tachyzoites, IP, 5 mice, 30 dpi	BALB/c	-	Brazil	Rêgo et al. (2017)
TgPgBrPI10	Pig (Sus scrofa)	#116	3/3, III	YES	0	0	Non-virulent	1, 101, 102, 103 tachyzoites, IP, 5 mice, 30 dpi	BALB/c	-	Brazil	Rêgo et al. (2017)
TgPgBrPI11	Pig (Sus scrofa)	#288	2/3, II	YES	0	0	Non-virulent	1, 101, 102, 103 tachyzoites, IP, 5 mice, 30 dpi	BALB/c	-	Brazil	Rêgo et al. (2017)
TgPgBrPI12	Pig (Sus scrofa)	#57	3/3, III	YES	0	0	Non-virulent	1, 101, 102, 103 tachyzoites, IP, 5 mice, 30 dpi	BALB/c	-	Brazil	Rêgo et al. (2017)
TgPgBrPI14	Pig (Sus scrofa)	#57	3/3, III	YES	0	0	Non-virulent	1, 101, 102, 103 tachyzoites, IP, 5 mice, 30 dpi	BALB/c	-	Brazil	Rêgo et al. (2017)
TgPgBrPI15	Pig (Sus scrofa)	#203	3/3, III	YES	0	0	Non-virulent	1, 101, 102, 103 tachyzoites, IP, 5 mice, 30 dpi	BALB/c	-	Brazil	Rêgo et al. (2017)
TgPgBrPI16	Pig (Sus scrofa)	#288	2/3, II	YES	0	0	Non-virulent	1, 101, 102, 103 tachyzoites, IP, 5 mice, 30 dpi	BALB/c	-	Brazil	Rêgo et al. (2017)
TgGtBrPI2	Goat (Capra hircus)	#13	3/1, III	YES	0	0	Non-virulent	1, 101, 102, 103 tachyzoites, IP, 5 mice, 30 dpi	BALB/c	-	Brazil	Rêgo et al. (2017)
TgGtBrPI3	Goat (Capra hircus)	#146	3/3, III	YES	0	0	Non-virulent	1, 101, 102, 103 tachyzoites, IP, 5 mice, 30 dpi	BALB/c	-	Brazil	Rêgo et al. (2017)
TgGtBrPI4	Goat (Capra hircus)	#146	3/3, III	YES	0	0	Non-virulent	1, 101, 102, 103 tachyzoites, IP, 5 mice, 30 dpi	BALB/c	-	Brazil	Rêgo et al. (2017)
TgGtBrPI5	Goat (Capra hircus)	#146	3/3, III	YES	0	0	Non-virulent	1, 101, 102, 103 tachyzoites, IP, 5 mice, 30 dpi	BALB/c	-	Brazil	Rêgo et al. (2017)
TgGtBrPI6	Goat (Capra hircus)	#146	3/3, III	YES	0	0	Non-virulent	1, 101, 102, 103 tachyzoites, IP, 5 mice, 30 dpi	BALB/c	-	Brazil	Rêgo et al. (2017)
TgGtBrPI7	Goat (Capra hircus)	#146	3/3, III	YES	0	0	Non-virulent	1, 101, 102, 103 tachyzoites, IP, 5 mice, 30 dpi	BALB/c	-	Brazil	Rêgo et al. (2017)
TgGtBrPI8	Goat (Capra hircus)	#146	3/3, III	YES	0	0	Non-virulent	1, 101, 102, 103 tachyzoites, IP, 5 mice, 30 dpi	BALB/c	-	Brazil	Rêgo et al. (2017)
TgGtBrPI9	Goat (Capra hircus)	#146	3/3, III	YES	0	0	Non-virulent	1, 101, 102, 103 tachyzoites, IP, 5 mice, 30 dpi	BALB/c	-	Brazil	Rêgo et al. (2017)
SAF	Human (Homo sapiens)	#108	I	NO	100*	-	Highly virulent	104 tachyzoites, IP, 10 mice, 30 dpi	Swiss	Resistance to sulfadiazine.	Brazil	Rêgo et al. (2017)
EGS	Human (Homo sapiens)	#229	I	NO	100*	-	Highly virulent	104 tachyzoites, IP, 10 mice, 30 dpi	Swiss	Resistance to sulfadiazine.	Brazil	Rêgo et al. (2017)
TgSheepHn1	Sheep (Ovis aries)	#9	-	YES	84.6	83.3 (82.6)	Intermediate virulent	<1, 1, 101, 102,103, 104 tachyzoites, IP, 5 mice, 30 dpi	Kunming	Survival time	China	Yang et al (2017)
TgSheepHn2	Sheep (Ovis aries)	#9	-	YES	40	60 (60)	Intermediate virulent	<1, 1, 101, 102,103, 104 tachyzoites, IP, 5 mice, 30 dpi	Kunming	Survival time	China	Yang et al (2017)
TgGtBrAL01	Goat (Capra hircus)	#1	-	YES	83.3	87.5 (90)	Intermediate virulent	101, 102, 103, 104, 105 tachyzoites, IP, 6 mice, 28 dpi	Swiss Webster	Clinical signs, morbidity rate, incubation period, mean survival period	Brazil	de Oliveira et al. (2018)
TgCkBrEs1b	Chicken (Gallus gallus domesticus)	#206	-	YES	100	100	Highly virulent	101, 102, 103, 104 tachyzoites, IP, 5 mice, 30 days	BALB/c	-	Brazil	Ferreira et al. (2018)
TgCkBrEs2b	Chicken (Gallus gallus domesticus)	#24	-	YES	100	100	Highly virulent	101, 102, 103, 104 tachyzoites, IP, 5 mice, 30 days	BALB/c	-	Brazil	Ferreira et al. (2018)
TgCkBrEs3b	Chicken (Gallus gallus domesticus)	#24	-	YES	100	100	Highly virulent	101, 102, 103, 104 tachyzoites, IP, 5 mice, 30 days	BALB/c	-	Brazil	Ferreira et al. (2018)
TgCkBrEs4b	Chicken (Gallus gallus domesticus)	#6	-	YES	100	100	Highly virulent	101, 102, 103, 104 tachyzoites, IP, 5 mice, 30 days	BALB/c	-	Brazil	Ferreira et al. (2018)
TgCkBrEs5b	Chicken (Gallus gallus domesticus)	#6	-	YES	100	100	Highly virulent	101, 102, 103, 104 tachyzoites, IP, 5 mice, 30 days	BALB/c	-	Brazil	Ferreira et al. (2018)
TgCkBrEs1h	Chicken (Gallus gallus domesticus)	#206	-	YES	83.3	88.2	Intermediate virulent	101, 102, 103, 104 tachyzoites, IP, 5 mice, 30 days	BALB/c	-	Brazil	Ferreira et al. (2018)
TgCkBrEs2h	Chicken (Gallus gallus domesticus)	#24	-	YES	100	100	Highly virulent	101, 102, 103, 104 tachyzoites, IP, 5 mice, 30 days	BALB/c	-	Brazil	Ferreira et al. (2018)
TgCkBrEs3h	Chicken (Gallus gallus domesticus)	#24	-	YES	100	100	Highly virulent	101, 102, 103, 104 tachyzoites, IP, 5 mice, 30 days	BALB/c	-	Brazil	Ferreira et al. (2018)
TgCkBrEs4h	Chicken (Gallus gallus domesticus)	#6	-	YES	100	100	Highly virulent	101, 102, 103, 104 tachyzoites, IP, 5 mice, 30 days	BALB/c	-	Brazil	Ferreira et al. (2018)
TgCkBrEs5h	Chicken (Gallus gallus domesticus)	#6	-	YES	84.6	88.8	Intermediate virulent	101, 102, 103, 104 tachyzoites, IP, 5 mice, 30 days	BALB/c	-	Brazil	Ferreira et al. (2018)
KS	Human (Homo sapiens)	#10	-	YES	100	100 (100)	Highly virulent	1, 101, 102, 103, 104 tachyzoites, IP, 20 mice, 30 dpi	ICR	Survival time	China	Hou et al. (2018)
YZ-1	Pig (Sus scrofa)	#9	-	YES	100	100 (100)	Highly virulent	1, 101, 102, 103, 104 tachyzoites, IP, 20 mice, 30 dpi	ICR	Survival time	China	Hou et al. (2018)
YZ-2	Pig (Sus scrofa)	#9	-	YES	100	100 (100)	Highly virulent	1, 101, 102, 103, 104 tachyzoites, IP, 20 mice, 30 dpi	ICR	Survival time	China	Hou et al. (2018)
TgC7	Cat (Felis catus)	#9 (Chinese 1)	-	YES	34	-	Intermediate virulent	<1, 1, 101, 102, 103, 104 tachyzoites, IP, 10 mice, 30 dpi	Kunming	-	China	Shwab et al. (2018)
TgPYS	Pig (Sus scrofa)	#9 (Chinese 1)	-	YES	34	-	Intermediate virulent	<1, 1, 101, 102, 103, 104 tachyzoites, IP, 10 mice, 30 dpi	Kunming	-	China	Shwab et al. (2018)
TgGJS	Sheep (Ovis aries)	#9 (Chinese 1)	-	YES	34	-	Intermediate virulent	<1, 1, 101, 102, 103, 104 tachyzoites, IP, 10 mice, 30 dpi	Kunming	-	China	Shwab et al. (2018)
TgCatJpGi1/TaJ	Cat (Felis catus)	Type III	3/3	NO	0	-	Non-virulent	105 tachyzoites, IP, 10 mice, 21 dpi	C57BL/6	Survival time; tissue cysts mortality	Japan	Taniguchi et al. (2018)
TgRatRaFN3	Black-rat (Rattus rattus)	#146	3/3	YES	30	35	Intermediate virulent	101, 102, 103, 104 tachyzoites, IP, 5 mice, 30 dpi	Swiss Webster	Survival days	Brazil	Costa Viegas de Lima et al. (2019)
TgRatRaFN4	Black-rat (Rattus rattus)	#146	4/3	YES	30	35	Intermediate virulent	101, 102, 103, 104 tachyzoites, IP, 5 mice, 30 dpi	Swiss Webster	Survival days	Brazil	Costa Viegas de Lima et al. (2019)
TgRatRaFN5	Black-rat (Rattus rattus)	#146	5/3	YES	30	35	Intermediate virulent	101, 102, 103, 104 tachyzoites, IP, 5 mice, 30 dpi	Swiss Webster	Survival days	Brazil	Costa Viegas de Lima et al. (2019)
TgRatRaFN6	Black-rat (Rattus rattus)	#146	6/3	YES	30	35	Intermediate virulent	101, 102, 103, 104 tachyzoites, IP, 5 mice, 30 dpi	Swiss Webster	Survival days	Brazil	Costa Viegas de Lima et al. (2019)
TgRatRaFN7	Black-rat (Rattus rattus)	#163	3/3	YES	26.7	45	Intermediate virulent	101, 102, 103, 104 tachyzoites, IP, 5 mice, 30 dpi	Swiss Webster	Survival days	Brazil	Costa Viegas de Lima et al. (2019)
TgRatRaFN8	Black-rat (Rattus rattus)	#163	4/3	YES	26.7	45	Intermediate virulent	101, 102, 103, 104 tachyzoites, IP, 5 mice, 30 dpi	Swiss Webster	Survival days	Brazil	Costa Viegas de Lima et al. (2019)
TgRatRaFN9	Black-rat (Rattus rattus)	#260	1/3	YES	15.4	11.1	Non-virulent	101, 102, 103, 104 tachyzoites, IP, 5 mice, 30 dpi	Swiss Webster	Survival days	Brazil	Costa Viegas de Lima et al. (2019)
TgRatRaFN10	Black-rat (Rattus rattus)	#260	2/3	YES	15.4	11.1	Non-virulent	101, 102, 103, 104 tachyzoites, IP, 5 mice, 30 dpi	Swiss Webster	Survival days	Brazil	Costa Viegas de Lima et al. (2019)
TgRatRaFN11	Black-rat (Rattus rattus)	#291	3/3	YES	40	50	Intermediate virulent	101, 102, 103, 104 tachyzoites, IP, 5 mice, 30 dpi	Swiss Webster	Survival days	Brazil	Costa Viegas de Lima et al. (2019)
TgServalCHn1	Serval (Leptailurus serval)	#20	3/4	YES	0	0 (4.3)	Non-virulent	<1, 1, 101, 102, 103, 104, 105 tachyzoites, IP, 5 mice, 60 dpi	BALB/c	Histology (H&E) and immunohistochemistry	China	Dong et al. (2019)
TgCkStk12	Chicken (Gallus gallus domesticus)	#1	2/2	NO	0*	-	Non-virulent	2x102 tachyzoites, IP, 10 mice, 28 dpi	Swiss CD-1	Parasite burden in brain, lung and eyes, and histopathology in brain and lung at 8 dpi	St. Kitts and Nevis (West Indies)	Hamilton et al. (2019)
TgCkStK13	Chicken (Gallus gallus domesticus)	#141	3/3	NO	50*	-	Intermediate virulent	2x102 tachyzoites, IP, 10 mice, 28 dpi	Swiss CD-1	Parasite burden in brain, lung and eyes, and histopathology in brain and lung at 8 dpi	St. Kitts and Nevis (West Indies)	Hamilton et al. (2019)
TgCkStK10	Chicken (Gallus gallus domesticus)	#141	3/3	NO	40*	-	Intermediate virulent	2x102 tachyzoites, IP, 10 mice, 28 dpi	Swiss CD-1	Parasite burden in brain, lung and eyes, and histopathology in brain and lung at 8 dpi	St. Kitts and Nevis (West Indies)	Hamilton et al. (2019)
TgCkStK2	Chicken (Gallus gallus domesticus)	#265	3/3	NO	30*	-	Intermediate virulent	2x102 tachyzoites, IP, 10 mice, 28 dpi	Swiss CD-1	Parasite burden in brain, lung and eyes, and histopathology in brain and lung at 8 dpi	St. Kitts and Nevis (West Indies)	Hamilton et al. (2019)
TgCkStK9	Chicken (Gallus gallus domesticus)	#13	3/1	NO	100*	-	Highly virulent	2x102 tachyzoites, IP, 10 mice, 28 dpi	Swiss CD-1	Parasite burden in brain, lung and eyes, and histopathology in brain and lung at 8 dpi	St. Kitts and Nevis (West Indies)	Hamilton et al. (2019)
TgCkStK11	Chicken (Gallus gallus domesticus)	#13	3/1	NO	100*	-	Highly virulent	2x102 tachyzoites, IP, 10 mice, 28 dpi	Swiss CD-1	Parasite burden in brain, lung and eyes, and histopathology in brain and lung at 8 dpi	St. Kitts and Nevis (West Indies)	Hamilton et al. (2019)
Moredun M4	Sheep (Ovis aries)	#3	2/2	NO	20*	-	Non-virulent	2x102 tachyzoites, IP, 10 mice, 28 dpi	Swiss CD-1	Parasite burden in brain, lung and eyes, and histopathology in brain and lung at 8 dpi	United Kingdom	Hamilton et al. (2019)
TgCatBr71	Cat (Felis catus)	#6	1/3	NO	100*	-	Highly virulent	2x102 tachyzoites, IP, 10 mice, 28 dpi	Swiss CD-1	Parasite burden in brain, lung and eyes, and histopathology in brain and lung at 8 dpi	Brazil	Hamilton et al. (2019)
TgShSp1	Sheep (Ovis aries)	#3	-	YES	0	0 (0)	Non-virulent	1, 101, 102, 103, 104, 105 tachyzoites, IP, 5 mice, 60 dpi	CD-1	Morbidity scoring, LD50. In vitro assays: Marc-145, Vero, and HFF cells; growth rate, plaque formation and tachyzoite-bradyzoite conversion	Spain	Sánchez-Sánchez et al. (2019)
GUY-WAY-2007	Human (Homo sapiens)	Amazonian	-	YES	80	85 (88)	Intermediate virulent	5, 5x101, 5x102, 5x103, 5x104 tachyzoites, IP, 10 mice, 31 dpi	Swiss CD-1	LD50 and LD99. Days of survival. Virulence score (VS)	French Guiana	Simon et al. (2019)
GUY-GRO-2011	Human (Homo sapiens)	Amazonian	-	YES	100	100 (100)	Highly virulent	5, 5x101, 5x102, 5x103, 5x104 tachyzoites, IP, 10 mice, 31 dpi	Swiss CD-1	LD50 and LD99. Days of survival. Virulence score (VS)	French Guiana	Simon et al. (2019)
GUY-MEL-2003	Human (Homo sapiens)	Amazonian	-	YES	80	85 (88)	Intermediate virulent	5, 5x101, 5x102, 5x103, 5x104 tachyzoites, IP, 10 mice, 31 dpi	Swiss CD-1	LD50 and LD99. Days of survival. Virulence score (VS)	French Guiana	Simon et al. (2019)
GUY-AKO-2004	Human (Homo sapiens)	Amazonian	-	YES	80	85 (88)	Intermediate virulent	5, 5x101, 5x102, 5x103, 5x104 tachyzoites, IP, 10 mice, 31 dpi	Swiss CD-1	LD50 and LD99. Days of survival. Virulence score (VS)	French Guiana	Simon et al. (2019)
GUY-TOJ-2006	Human (Homo sapiens)	Amazonian	-	YES	86.7	90 (92)	Intermediate virulent	5, 5x101, 5x102, 5x103, 5x104 tachyzoites, IP, 10 mice, 31 dpi	Swiss CD-1	LD50 and LD99. Days of survival. Virulence score (VS)	French Guiana	Simon et al. (2019)
GUY-CAN-FAM-0001	Dog (Canis lupus familiaris)	Caribbean1	-	YES	80	85 (88)	Intermediate virulent	5, 5x101, 5x102, 5x103, 5x104 tachyzoites, IP, 10 mice, 31 dpi	Swiss CD-1	LD50 and LD99. Days of survival. Virulence score (VS)	French Guiana	Simon et al. (2019)
GUY-CAN-FAM-0002	Dog (Canis lupus familiaris)	Caribbean2	-	YES	76.7	82.5 (86)	Intermediate virulent	5, 5x101, 5x102, 5x103, 5x104 tachyzoites, IP, 10 mice, 31 dpi	Swiss CD-1	LD50 and LD99. Days of survival. Virulence score (VS)	French Guiana	Simon et al. (2019)
GUY-CAN-FAM-0007	Dog (Canis lupus familiaris)	Amazonian	-	YES	90	92.5 (94)	Intermediate virulent	5, 5x101, 5x102, 5x103, 5x104 tachyzoites, IP, 10 mice, 31 dpi	Swiss CD-1	LD50 and LD99. Days of survival. Virulence score (VS)	French Guiana	Simon et al. (2019)
GUY-JAG-2004	Jaguar (Panthera onca)	Amazonian	-	YES	73.3	80 (84)	Intermediate virulent	5, 5x101, 5x102, 5x103, 5x104 tachyzoites, IP, 10 mice, 31 dpi	Swiss CD-1	LD50 and LD99. Days of survival. Virulence score (VS)	French Guiana	Simon et al. (2019)
GUY-GAL-VIT-0001	Grison (Galictis vittata)	-	-	YES	96.7	97.5 (98)	Intermediate virulent	5, 5x101, 5x102, 5x103, 5x104 tachyzoites, IP, 10 mice, 31 dpi	Swiss CD-1	LD50 and LD99. Days of survival. Virulence score (VS)	French Guiana	Simon et al. (2019)
TgRooCHn1	Eastern grey kangaroo (Macropus giganteus)	#292	3/3	YES	0	0 (0)	Non-virulent	< 1, 1, 101, 102, 103, 104 tachyzoites, IP, 5 mice, 60 days	BALB/c	Tissue cysts number in brain at 61 dpi	China	Su et al. (2019)
TgRedpandaCHn1	Red panda (Ailurus fulgens)	#20	3/4	YES	0	0 (0)	Non-virulent	< 1, 1, 101, 102, 103, 104 tachyzoites, IP, 5 mice, 60 dpi	BALB/c	Tissue cysts number in brain at 61 dpi	China	Yang et al. (2019a)
TgTigerCHn1	Siberian tiger (Panthera tigris altaica)	#9	2/2	YES	30	40 (63.3)	Intermediate virulent	1, 101, 102, 103, 104, 105, 106 tachyzoites, IP, 5 mice, 60 dpi.	BALB/c	Median survival days; number of cysts/brain and IgG titer were evaluated (doi:10.1645/20-107)	China	Yang et al. (2019b)
TgTigerCHn2	Siberian tiger (Panthera tigris altaica)	#9	2/2	YES	100	100 (96.1)	Highly virulent	1, 101, 102, 103, 104, 105, 106 tachyzoites, IP, 5 mice, 60 dpi.	BALB/c	Median survival days; number of cysts/brain and IgG titer were evaluated (doi:10.1645/20-107)	China	Yang et al. (2019b)
TgKg1Arg (TgMr)	Red-necked wallaby (Macropus rufogriseus)	#14	-	NO	100*	-	Highly virulent	102, 103 tachyzoites, SC, 3 mice, 28 dpi	Swiss	Lesional pattern (CNS), parasite burden by qPCR (CNS, lung), lymphoproliferation (splenocytes culture and IFN-gamma measurement), IgG titration. Day of sacrifice (humane endpoint was applied). In vitro assays: Vero; invasion and proliferation.	Argentina	Bernstein et al. (2020)
TgMy1Arg (TgSb)	Bolivian squirrel monkey (Saimiri boliviensis)	#163	-	NO	100*	-	Highly virulent	102, 103 tachyzoites, SC, 3 mice, 28 dpi	Swiss	Lesional pattern (CNS), parasite burden by qPCR (CNS, lung), lymphoproliferation (splenocytes culture and IFN-gamma measurement), IgG titration. Day of sacrifice (humane endpoint was applied). In vitro assays: Vero; invasion and proliferation.	Argentina
TgShBrFN1	Sheep (Ovis aries)	#146	3/3	NO	20	25	Non-virulent	2x101, 2x102, 2x103, 2x104 tachyzoites, IP, 5 mice, 30 dpi	Swiss Webster	Survival days	Brazil	Melo et al. (2020a) Parasitol Res.
TgPgBrFN1	Pig (Sus scrofa)	#146	3/3	NO	13.3	15	Non-virulent	2x101, 2x102, 2x103, 2x104 tachyzoites, IP, 5 mice, 30 dpi	Swiss Webster	Survival days	Brazil	Melo et al. (2020a) Parasitol Res.
TgCTBrAL1	Human (Homo sapiens)	#162	4/4	NO	100	100	Highly virulent	2×101, 2×102, 2×103, 2×104 tachyzoites, IP, 5 mice, 30 dpi	Swiss Webster	-	Brazil	de Melo et al. (2020b) Parasitol Res.
TgPigSp1	Pig (Sus scrofa)	#2	III	YES	90.9	87.5	Intermediate virulent	1, 101, 102, 103, 104, 105 tachyzoites, IP, 5 mice, 42 dpi	Swiss/CD1	Clinical signs, cumulative morbidity rate, parasite burden and histopathological lesions in diferent tissues	Spain	Fernández-Escobar et al. (2020)
TgPigSp4	Pig (Sus scrofa)	#3	II	YES	0	0 (0)	Non-virulent	1, 101, 102, 103, 104, 105 tachyzoites, IP, 5 mice, 42 dpi	Swiss/CD1	Clinical signs, cumulative morbidity rate, parasite burden and histopathological lesions in diferent tissues	Spain	Fernández-Escobar et al. (2020)
TgCatJpOk1	Cat (Felis catus)	-	-	NO	50*	-	Intermediate virulent	103, 105 tachyzoites IP, 5 mice, 30 dpi	CD-1	In vitro assays: HFF; invasion and proliferation rates and cyst formation capacity.	Japan	Fukumoto et al. (2020)
TgCatJpOk2	Cat (Felis catus)	-	-	NO	20*	-	Non-virulent	103, 105 tachyzoites IP, 5 mice, 30 dpi	CD-1	In vitro assays: HFF; invasion and proliferation rates and cyst formation capacity.	Japan	Fukumoto et al. (2020)
TgCatJpOk3	Cat (Felis catus)	Haplogroup 2	2/-	NO	0*	-	Non-virulent	103, 105 tachyzoites IP, 5 mice, 30 dpi	CD-1	In vitro assays: HFF; invasion and proliferation rates and cyst formation capacity.	Japan	Fukumoto et al. (2020)
TgCatJpOk4	Cat (Felis catus)	Haplogroup 2	2/-	NO	100	-	Highly virulent	103, 105 tachyzoites IP, 5 mice, 30 dpi	CD-1	In vitro assays: HFF; invasion and proliferation rates and cyst formation capacity.	Japan	Fukumoto et al. (2020)
TgCaracalCHn1	Caracal (Caracal caracal)	#2	3/3	YES	0	0 (0)	Non-virulent	<1, 1, 101, 102, 103, 104, 105, 106 tachyzoites, IP, 5 mice, 60 dpi	BALB/c	Number of cysts in mouse brains	China	Jiang et al. (2020a)
TgSheepCHn3	Sheep (Ovis aries)	#4	-	YES	0	0 (0)	Non-virulent	<1, 1, 101, 102, 103, 104 tachyzoites, IP, 5 mice, 60 dpi.	BALB/c	Survival time, cyst burden in brain at 60 dpi by squash preparation (DOI 10.1017/S0031182011001673)	China	Jiang et al. (2020b)
TgSheepCHn4	Sheep (Ovis aries)	#2	-	YES	0	0 (4.2)	Non-virulent	<1, 1, 101, 102, 103, 104 tachyzoites, IP, 5 mice, 60 dpi.	BALB/c	Survival time, cyst burden in brain at 60 dpi by squash preparation (DOI 10.1017/S0031182011001673)	China	Jiang et al. (2020b)
TgSheepCHn5	Sheep (Ovis aries)	#2	-	YES	0	0 (0)	Non-virulent	<1, 1, 101, 102, 103, 104 tachyzoites, IP, 5 mice, 60 dpi.	BALB/c	Survival time, cyst burden in brain at 60 dpi by squash preparation (DOI 10.1017/S0031182011001673)	China	Jiang et al. (2020b)
TgSheepCHn6	Sheep (Ovis aries)	#2	-	YES	0	0 (0)	Non-virulent	<1, 1, 101, 102, 103, 104 tachyzoites, IP, 5 mice, 60 dpi.	BALB/c	Survival time, cyst burden in brain at 60 dpi by squash preparation (doi: 10.1017/S0031182011001673)	China	Jiang et al. (2020b)
TgSheepCHn7	Sheep (Ovis aries)	#2	-	YES	0	0 (0)	Non-virulent	<1, 1, 101, 102, 103, 104 tachyzoites, IP, 5 mice, 60 dpi.	BALB/c	Survival time, cyst burden in brain at 60 dpi by squash preparation (DOI 10.1017/S0031182011001673)	China	Jiang et al. (2020b)
TgSheepCHn8	Sheep (Ovis aries)	#2	-	YES	14.3	8.3 (5.8)	Non-virulent	<1, 1, 101, 102, 103, 104 tachyzoites, IP, 5 mice, 60 dpi.	BALB/c	Survival time, cyst burden in brain at 60 dpi by squash preparation (DOI 10.1017/S0031182011001673)	China	Jiang et al. (2020b)
TgSheepCHn9	Sheep (Ovis aries)	#4	-	YES	0	0 (4.2)	Non-virulent	<1, 1, 101, 102, 103, 104 tachyzoites, IP, 5 mice, 60 dpi.	BALB/c	Survival time, cyst burden in brain at 60 dpi by squash preparation (DOI 10.1017/S0031182011001673)	China	Jiang et al. (2020b)
TgSheepCHn10	Sheep (Ovis aries)	#4	-	YES	0	0 (0)	Non-virulent	<1, 1, 101, 102, 103, 104 tachyzoites, IP, 5 mice, 60 dpi.	BALB/c	Survival time, cyst burden in brain at 60 dpi by squash preparation (DOI 10.1017/S0031182011001673)	China	Jiang et al. (2020b)
TgSheepCHn11	Sheep (Ovis aries)	#4	-	YES	0	10.5 (8.3)	Non-virulent	<1, 1, 101, 102, 103, 104 tachyzoites, IP, 5 mice, 60 dpi.	BALB/c	Survival time, cyst burden in brain at 60 dpi by squash preparation (DOI 10.1017/S0031182011001673)	China	Jiang et al. (2020b)
TgSheepCHn12	Sheep (Ovis aries)	#2	-	YES	0	0 (0)	Non-virulent	<1, 1, 101, 102, 103, 104 tachyzoites, IP, 5 mice, 60 dpi.	BALB/c	Survival time, cyst burden in brain at 60 dpi by squash preparation (DOI 10.1017/S0031182011001673)	China	Jiang et al. (2020b)
TgSheepCHn13	Sheep (Ovis aries)	#2	-	YES	27.3	31.2 (42.9)	Non-virulent	<1, 1, 101, 102, 103, 104 tachyzoites, IP, 5 mice, 60 dpi.	BALB/c	Survival time, cyst burden in brain at 60 dpi by squash preparation (DOI 10.1017/S0031182011001673)	China	Jiang et al. (2020b)
TgCatJpTy1 (K-3)	Cat (Felis catus)	Type II	-	NO	0	-	Non-virulent	103, 104 tachyzoites, IP, 4 mice, 42 dpi	C57BL/6N	50 or 100 cysts, IP, C57BL/6N mice (unknown number), 42 dpi (body weight and mortality); 10 to 15 cysts IP, ICR mice, 140 dpi (cyst burden and diameter in the brain; brain, heart, lung, liver, masseter, and quadriceps)	Japan	Masatani et al. (2020)
TgPIG-WH1	Pig (Sus scrofa)	#3	-	NO	35*	-	Intermediate virulent	103, 104 tachyzoites, IP, 10 mice, 30 dpi	Kunming	Cyst burden in brain by DBA-FITC staining (104 tachy, IP, 30dpi)	China	Xia et al. (2020)
TgSpoonbillCHn1	White spoonbills (Platalea leucorodia)	#2	3/3	YES	0	0 (7.4)	Non-virulent	<1, 1, 101, 102, 103, 104, 105, 106 tachyzoites, IP, 5 mice, 60 dpi	Swiss	Survival days, number of cysts in mouse brains	China	Yang et al. (2020)
TgShSp2	Sheep (Ovis aries)	#1	2/2, II	YES	0	0	Non-virulent	1, 101, 102, 103, 104, 105 tachyzoites, IP, 5 mice, 42 dpi	Swiss/CD1	Morbidity rate, parasite burden and histopatological lesions in several tissues. In vitro assays: AH-1 (ovine trophoblast); invasion, proliferation dinamics.	Spain	Fernández-Escobar et al. (2021)
TgShSp3	Sheep (Ovis aries)	#3	2/2, II	YES	0	0	Non-virulent	1, 101, 102, 103, 104, 105 tachyzoites, IP, 5 mice, 42 dpi	Swiss/CD1	Morbidity rate, parasite burden and histopatological lesions in several tissues. In vitro assays: AH-1 (ovine trophoblast); invasion, proliferation dinamics.	Spain	Fernández-Escobar et al. (2021)
TgShSp7	Sheep (Ovis aries)	#3	2/2, II	YES	0	0	Non-virulent	1, 101, 102, 103, 104, 105 tachyzoites, IP, 5 mice, 42 dpi	Swiss/CD1	Morbidity rate, parasite burden and histopatological lesions in several tissues	Spain	Fernández-Escobar et al. (2021)
TgShSp8	Sheep (Ovis aries)	#3	2/2, II	YES	0	0	Non-virulent	1, 101, 102, 103, 104, 105 tachyzoites, IP, 5 mice, 42 dpi	Swiss/CD1	Morbidity rate, parasite burden and histopatological lesions in several tissues	Spain	Fernández-Escobar et al. (2021)
TgShSp10	Sheep (Ovis aries)	#3	2/2, II	YES	0	8.3 (4.5)	Non-virulent	1, 101, 102, 103, 104, 105 tachyzoites, IP, 5 mice, 42 dpi	Swiss/CD1	Morbidity rate, parasite burden and histopatological lesions in several tissues	Spain	Fernández-Escobar et al. (2021)
TgShSp11	Sheep (Ovis aries)	#3	2/2, II	YES	0	0	Non-virulent	1, 101, 102, 103, 104, 105 tachyzoites, IP, 5 mice, 42 dpi	Swiss/CD1	Morbidity rate, parasite burden and histopatological lesions in several tissues. In vitro assays: AH-1 (ovine trophoblast); invasion, proliferation dinamics.	Spain	Fernández-Escobar et al. (2021)
TgShSp16	Sheep (Ovis aries)	#3	2/2, II	YES	33.3	33.3 (20)	Non-virulent	1, 101, 102, 103, 104, 105 tachyzoites, IP, 5 mice, 42 dpi	Swiss/CD1	Morbidity rate, parasite burden and histopatological lesions in several tissues. In vitro assays: AH-1 (ovine trophoblast); invasion, proliferation dinamics.	Spain	Fernández-Escobar et al. (2021)
TgShSp24	Sheep (Ovis aries)	#2	3/3, III	YES	22.2	15.4 (17.4)	Non-virulent	1, 101, 102, 103, 104, 105 tachyzoites, IP, 5 mice, 42 dpi	Swiss/CD1	Morbidity rate, parasite burden and histopatological lesions in several tissues. In vitro assays: AH-1 (ovine trophoblast); invasion, proliferation dinamics.	Spain	Fernández-Escobar et al. (2021)
TgShSp30	Sheep (Ovis aries)	#3	2/2, II	YES	0	0	Non-virulent	1, 101, 102, 103, 104, 105 tachyzoites, IP, 5 mice, 42 dpi	Swiss/CD1	Morbidity rate, parasite burden and histopatological lesions in several tissues	Spain	Fernández-Escobar et al. (2021)
TgHumIMTBr1	Human (Homo sapiens)	#312	4/1, I	YES	100	100	Highly virulent	1, 101, 102, 103 tachyzoites, IP, 5 mice, unknown dpi	Swiss	First acute sympthoms day, clinical signs	Brazil	Pena et al. (2021)
TgCatJpObi1	Cat (Felis catus)	#4	2/2	NO	0	0	Non-virulent	103, 104, 105, 106 tachyzoites, IP, 5 mice, 21 dpi	BALB/c	Body weight loss, morbidity (ethogram), parasite burden in brain at 30 dpi and brain cyst count , LD50. In vitro assays: HFF cells and primary mouse peritoneal macrophages; growth rate and spontaneous cyst formation.	Japan	Salman et al. (2021)
TgMonkeyCHn1	Rhesus monkey (Macaca mulatta)	Unique	3/6	YES	0	0	Non-virulent	<1, 1, 101, 102, 103, 104 tachyzoites, IP, 5 mice, 60 dpi.	Swiss	-	China	Xin et al. (2021)

## Sheet: Legend
Category	Legend
Isolate ID	Isolate identification
Host	Host of origin
ToxoDB# or available genetic information	Genotyping/serotyping data available about the isolate (e.g., ToxoDB#, microsatellites profile, haplogroup, serotype, schizodeme, genotyping markers alleles, etc.)
ROP18/ROP5, CS3 virulence markers characterization	ROP18, ROP5 and CS3 are genomic regions with a virulence in mice predictive character for T. gondii strains (Pena et al., 2008; Shwab et al., 2016).
Complies with Saraf et al. (2017) procedure?	YES: studies in which mortality in outbred mice was assessed implementing at least 3 doses of IP or SC inoculated tachyzoites (serial 10-fold dilutions from 1 to 106 parasites/mouse), and at least 28-dpi animal monitoring (Saraf et al., 2017). ; NO: the rest of methodological conditions. Only studies categorized with "YES" were considered in Figure 1 and subsequent global phenotypic diversity ana…
Mouse mortality (%) 3 doses	Mouse mortality rate was calculated taking into account three sequential inoculation dosages, with the lowest dose resulting in only partial infection of the animals (Saraf et al., 2017). * Less than 3 doses data were reported. Mouse mortality rate was calculated with only one or two consecutive doses.
Mouse mortality (%) 4 doses (all doses)	Mouse mortality rate was calculated taking into account four sequential inoculation dosages (when possible). Mouse mortality rate calculated with all doses reported in the study (>4) was given in brackets when possible.
Virulence degree	Toxoplasma gondii strains are classified according to mouse mortality rate into highly virulent (100% mortality); intermediate virulent (99–30%), and non-virulent (< 30%) (Su et al., 2002). Mortality rate according to 3 doses (column F).
Doses, parasite stage, route, monitoring time	Methodological details for in vivo mouse mortality assay (doses, parasite stage, route of infection and animal monitoring time).
Mouse strain	Mouse strain used in the in vivo mouse mortality assay.
Parameters evaluated	Other parameters (apart from mouse mortality) evaluated.
Country	Country of origin of the isolate.
Reference	Literature from which data were extracted.
-	No data available.

## Sheet: References
References
Bártová E, Literák I. K24 T. gondii isolate is a hybrid and has the virulence of lineage I isolates. Parasite. (2004) 11(2):183-8. doi: 10.1051/parasite/2004112183. PMID: 15224580.
Bernstein M, Pardini L, Campero LM, Helman E, Unzaga JM, Venturini MC, Moré G. Evaluation of biological behavior of Toxoplasma gondii atypical isolates # 14 and # 163. Exp Parasitol. (2020) 211:107860. doi: 10.1016/j.exppara.2020.107860. Epub ahead of print. PMID: 32087219.
Brandão GP, Ferreira AM, Melo MN, Vitor RW. Characterization of Toxoplasma gondii from domestic animals from Minas Gerais, Brazil. Parasite. (2006) 13(2):143-9. doi: 10.1051/parasite/2006132143. PMID: 16800123.
Carneiro AC, Andrade GM, Costa JG, Pinheiro BV, Vasconcelos-Santos DV, Ferreira AM, Su C, Januário JN, Vitor RW. Genetic characterization of Toxoplasma gondii revealed highly diverse genotypes for isolates from newborns with congenital toxoplasmosis in southeastern Brazil. J Clin Microbiol. (2013) 51(3):901-7. doi: 10.1128/JCM.02502-12. Epub 2013 Jan 2. PMID: 23284022; PMCID: PMC3592078.
Chai JY, Lin A, Shin EH, Oh MD, Han ET, Nan HW, Lee SH. Laboratory passage and characterization of an isolate of Toxoplasma gondii from an ocular patient in Korea. Korean J Parasitol. (2003) 41(3):147-54. doi: 10.3347/kjp.2003.41.3.147. PMID: 12972728; PMCID: PMC2717499.
Chen ZW, Gao JM, Huo XX, Wang L, Yu L, Halm-Lai F, Xu YH, Song WJ, Hide G, Shen JL, Lun ZR. Genotyping of Toxoplasma gondii isolates from cats in different geographic regions of China. Vet Parasitol. (2011) 183(1-2):166-70. doi: 10.1016/j.vetpar.2011.06.013. Epub 2011 Jun 24. PMID: 21757292.
Costa Viegas de Lima D, de Melo RPB, Campos de Almeida J, Rodrigues Magalhães FJ, Ribeiro Andrade M, de Morais Pedrosa C, Vasconcelos de Oliveira CA, Nascimento Porto WJ, Su C, Aparecido Mota R. Toxoplasma gondii in invasive animals on the Island of Fernando de Noronha in Brazil: Molecular characterization and mouse virulence studies of new genotypes. Comp Immunol Microbiol Infect Dis. (2019) 67:…
de Almeida JC, de Melo RPB, de Morais Pedrosa C, da Silva Santos M, de Barros LD, Garcia JL, Porto WJN, Mota RA. First isolation and RFLP genotyping of Toxoplasma gondii from crab-eating fox (Cerdocyon thous-Linnaeus, 1766). Acta Trop. (2017) 169:26-29. doi: 10.1016/j.actatropica.2017.01.010. Epub 2017 Jan 22. PMID: 28119049.
de Melo RPB, Wanderley FS, Porto WJN, Pedrosa CM, Hamilton CM, de Oliveira MHGS, Ribeiro-Andrade M, Rêgo RCDS, Katzer F, Mota RA. Description of an atypical Toxoplasma gondii isolate from a case of congenital toxoplasmosis in northeastern Brazil. Parasitol Res. (2020b) 119(8):2727-2731. doi: 10.1007/s00436-020-06746-9. Epub 2020 Jun 10. PMID: 32518965.
de Oliveira JMB, de Almeida JC, de Melo RPB, de Barros LD, Garcia JL, Andrade MR, Porto WJN, Regidor-Cerrillo J, Ortega-Mora LM, Oliveira AADF, Mota RA. First description of clonal lineage type II (genotype #1) of Toxoplasma gondii in abortion outbreak in goats. Exp Parasitol. (2018) 188:21-25. doi: 10.1016/j.exppara.2018.03.008. Epub 2018 Mar 8. PMID: 29526575.
Dong H, Su R, Li T, Su C, Zhang L, Yang Y. Isolation, genotyping and pathogenicity of a Toxoplasma gondii strain isolated from a Serval (Leptailurus serval) in China. Transbound Emerg Dis. (2019) 66(4):1796-1802. doi: 10.1111/tbed.13234. Epub 2019 Jun 1. PMID: 31102311.
Dubey JP, Alvarado-Esquivel C, Herrera-Valenzuela VH, Ortiz-Diaz JJ, Oliveira S, Verma SK, Choudhary S, Kwok OC, Su C. A new atypical genotype mouse virulent strain of Toxoplasma gondii isolated from the heart of a wild caught puma (Felis concolor) from Durango, Mexico. Vet Parasitol. (2013) 197(3-4):674-7. doi: 10.1016/j.vetpar.2013.06.005. Epub 2013 Jun 10. PMID: 23849518.
Dubey JP, Choudhary S, Kwok OC, Ferreira LR, Oliveira S, Verma SK, Marks DR, Pedersen K, Mickley RM, Randall AR, Arsnoe D, Su C. Isolation and genetic characterization of Toxoplasma gondii from mute swan (Cygnus olor) from the USA. Vet Parasitol. (2013) 195(1-2):42-6. doi: 10.1016/j.vetpar.2012.12.051. Epub 2013 Jan 9. PMID: 23394800.
Dubey JP, Rajendran C, Ferreira LR, Kwok OC, Sinnett D, Majumdar D, Su C. A new atypical highly mouse virulent Toxoplasma gondii genotype isolated from a wild black bear in Alaska. J Parasitol. (2010) 96(4):713-6. doi: 10.1645/GE-2429.1. PMID: 20486739.
Dubey JP, Randall AR, Choudhary S, Ferreira LR, Verma SK, Oliveira S, Kwok OC, Su C. Occurrence, isolation, and genetic characterization of Toxoplasma gondii from white-tailed deer (Odocoileus virginianus) in New Jersey. J Parasitol. (2013) 99(5):763-9. doi: 10.1645/13-209.1. Epub 2013 Apr 10. PMID: 23574007.
Dubey JP, Sharma SP, Juranek DD, Sulzer AJ, Teutsch SM. Characterization of Toxoplasma gondii isolates from an outbreak of toxoplasmosis in Atlanta, Georgia. Am J Vet Res. (1981) 42(6):1007-10. PMID: 7283229.
Dubey JP, Van Why K, Verma SK, Choudhary S, Kwok OC, Khan A, Behinke MS, Sibley LD, Ferreira LR, Oliveira S, Weaver M, Stewart R, Su C. Genotyping Toxoplasma gondii from wildlife in Pennsylvania and identification of natural recombinants virulent to mice. Vet Parasitol. (2014) 200(1-2):74-84. doi: 10.1016/j.vetpar.2013.11.001. Epub 2013 Nov 14. PMID: 24332401; PMCID: PMC4526132.
Dubey JP, Verma SK, Calero-Bernal R, Cassinelli AB, Kwok OC, Van Why K, Su C, Humphreys JG. Isolation and Genetic Characterization of Toxoplasma gondii from Black Bears (Ursus americanus), Bobcats (Lynx rufus), and Feral Cats (Felis catus) from Pennsylvania. J Eukaryot Microbiol. (2015) 62(3):410-5. doi: 10.1111/jeu.12196. Epub 2015 Jan 8. PMID: 25393429.
Dubey JP. Mouse pathogenicity of Toxoplasma gondii isolated from a goat. Am J Vet Res. (1980) 41(3):427-9. PMID: 7369619.
Edwards JF, Dubey JP. Toxoplasma gondii abortion storm in sheep on a Texas farm and isolation of mouse virulent atypical genotype T. gondii from an aborted lamb from a chronically infected ewe. Vet Parasitol. (2013) 192(1-3):129-36. doi: 10.1016/j.vetpar.2012.09.037. Epub 2012 Oct 8. PMID: 23099088.
Fernández-Escobar M, Calero-Bernal R, Regidor-Cerrillo J, Vallejo R, Benavides J, Collantes-Fernández E, Ortega-Mora LM. In vivo and in vitro models show unexpected degrees of virulence among Toxoplasma gondii type II and III isolates from sheep. Vet Res. (2021) 52(1):82. doi: 10.1186/s13567-021-00953-7. PMID: 34112256; PMCID: PMC8194156.
Fernández-Escobar M, Calero-Bernal R, Regidor-Cerrillo J, Vallejo R, Benavides J, Collantes-Fernández E, Ortega-Mora LM. Isolation, Genotyping, and Mouse Virulence Characterization of Toxoplasma gondii From Free Ranging Iberian Pigs. Front Vet Sci. (2020) 7:604782. doi: 10.3389/fvets.2020.604782. PMID: 33330725; PMCID: PMC7714755.
Ferreira AM, Martins MS, Vitor RW. Virulence for BALB/c mice and antigenic diversity of eight Toxoplasma gondii strains isolated from animals and humans in Brazil. Parasite. (2001) 8(2):99-105. doi: 10.1051/parasite/2001082099. PMID: 11474987.
Ferreira TCR, Buery JC, Moreira NIB, Santos CB, Costa JGL, Pinto LV, Baraviera RCA, Vitor RWA, Fux B. Toxoplasma gondii: isolation, biological and molecular characterisation of samples from free-range Gallus gallus domesticus from countryside Southeast Brazil. Rev Bras Parasitol Vet. (2018) 27(3):384-389. doi: 10.1590/s1984-296120180028. Epub 2018 May 24. PMID: 29846444.
Fukumoto J, Yamano A, Matsuzaki M, Kyan H, Masatani T, Matsuo T, Matsui T, Murakami M, Takashima Y, Matsubara R, Tahara M, Sakura T, Takeuchi F, Nagamune K. Molecular and biological analysis revealed genetic diversity and high virulence strain of Toxoplasma gondii in Japan. PLoS One. (2020) 15(2):e0227749. doi: 10.1371/journal.pone.0227749. PMID: 32012177; PMCID: PMC6996823.
Hamilton CM, Black L, Oliveira S, Burrells A, Bartley PM, Melo RPB, Chianini F, Palarea-Albaladejo J, Innes EA, Kelly PJ, Katzer F. Comparative virulence of Caribbean, Brazilian and European isolates of Toxoplasma gondii. Parasit Vectors. (2019) 12(1):104. doi: 10.1186/s13071-019-3372-4. PMID: 30871587; PMCID: PMC6416883.
Haque S, Hanna S, Gharbi S, Franck J, Dumon H, Haque A. Infection of mice by a Toxoplasma gondii isolate from an AIDS patient: virulence and activation of hosts' immune responses are independent of parasite genotype. Parasite Immunol. (1999) 21(12):649-57. doi: 10.1046/j.1365-3024.1999.00273.x. PMID: 10583867.
Herrmann DC, Bärwald A, Maksimov A, Pantchev N, Vrhovec MG, Conraths FJ, Schares G. Toxoplasma gondii sexual cross in a single naturally infected feline host: generation of highly mouse-virulent and avirulent clones, genotypically different from clonal types I, II and III. Vet Res. (2012) 43(1):39. doi: 10.1186/1297-9716-43-39. PMID: 22546040; PMCID: PMC3443434.
Hou Z, Zhou Y, Liu D, Su S, Zhao Z, Xu J, Tao J. Genotyping and virulence analysis of Toxoplasma gondii isolates from a dead human fetus and dead pigs in Jiangsu province, Eastern China. Acta Parasitol. (2018) 63(2):397-411. doi: 10.1515/ap-2018-0046. PMID: 29654689.
Jiang N, Su R, Jian F, Su C, Zhang L, Jiang Y, Yang Y. Toxoplasma gondii in lambs of China: Heart juice serology, isolation and genotyping. Int J Food Microbiol. (2020b) 322:108563. doi: 10.1016/j.ijfoodmicro.2020.108563. Epub 2020 Feb 19. PMID: 32113068.
Jiang N, Xin S, Li J, Su C, Zhang L, Yang Y. Isolation and characterization of Toxoplasma gondii from captive caracals (Caracal caracal). Int J Parasitol Parasites Wildl. (2020a) 13:196-201. doi: 10.1016/j.ijppaw.2020.10.006. PMID: 33145163; PMCID: PMC7593345.
Jungersen G, Jensen L, Rask MR, Lind P. Non-lethal infection parameters in mice separate sheep Type II Toxoplasma gondii isolates by virulence. Comp Immunol Microbiol Infect Dis. (2002) 25(3):187-95. doi: 10.1016/s0147-9571(01)00039-x. PMID: 12053916.
Khan A, Ajzenberg D, Mercier A, Demar M, Simon S, Dardé ML, Wang Q, Verma SK, Rosenthal BM, Dubey JP, Sibley LD. Geographic separation of domestic and wild strains of Toxoplasma gondii in French Guiana correlates with a monomorphic version of chromosome1a. PLoS Negl Trop Dis. (2014) 8(9):e3182. doi: 10.1371/journal.pntd.0003182. PMID: 25233228; PMCID: PMC4169257.
Khan A, Taylor S, Ajioka JW, Rosenthal BM, Sibley LD. Selection at a single locus leads to widespread expansion of Toxoplasma gondii lineages that are virulent in mice. PLoS Genet. (2009) 5(3):e1000404. doi: 10.1371/journal.pgen.1000404. Epub 2009 Mar 6. PMID: 19266027; PMCID: PMC2644818.
Li M, Mo XW, Wang L, Chen H, Luo QL, Wen HQ, Wei W, Zhang AM, Du J, Lu FL, Lun ZR, Shen JL. Phylogeny and virulence divergency analyses of Toxoplasma gondii isolates from China. Parasit Vectors. (2014) 7:133. doi: 10.1186/1756-3305-7-133. PMID: 24678633; PMCID: PMC3986613.
Literák I, Rychlík I, Svobodová V, Pospísil Z. Restriction fragment length polymorphism and virulence of Czech Toxoplasma gondii strains. Int J Parasitol. (1998) 28(9):1367-74. doi: 10.1016/s0020-7519(98)00090-3. PMID: 9770622.
Lopes CS, Franco PS, Silva NM, Silva DA, Ferro EA, Pena HF, Soares RM, Gennari SM, Mineo JR. Phenotypic and genotypic characterization of two Toxoplasma gondii isolates in free-range chickens from Uberlândia, Brazil. Epidemiol Infect. (2016) 144(9):1865-75. doi: 10.1017/S0950268815003295. Epub 2016 Jan 8. PMID: 26743347.
Masatani T, Oyamada S, Inoue R, Tsujio M, Hatai H, Matsui T, Matsuo T. In vivo characterization of a Toxoplasma gondii strain TgCatJpTy1/k-3 isolated from a stray cat in Japan. Parasitol Int. (2020) 74:101995. doi: 10.1016/j.parint.2019.101995. Epub 2019 Oct 18. PMID: 31634629.
Melo RPB, Almeida JC, de Lima DCV, Carvalho JCS, Porto WJN, Magalhães FJR, Hamilton CM, Katzer F, Mota RA. Atypical Toxoplasma gondii genotype from a sheep and a pig on Fernando de Noronha Island, Brazil, showed different mouse virulence profiles. Parasitol Res. (2020a) 119(1):351-356. doi: 10.1007/s00436-019-06522-4. Epub 2019 Dec 2. PMID: 31792722.
Moré G, Maksimov P, Pardini L, Herrmann DC, Bacigalupe D, Maksimov A, Basso W, Conraths FJ, Schares G, Venturini MC. Toxoplasma gondii infection in sentinel and free-range chickens from Argentina. Vet Parasitol. (2012) 184(2-4):116-21. doi: 10.1016/j.vetpar.2011.09.012. Epub 2011 Sep 12. PMID: 21962965.
Oliveira CB, Meurer YS, Andrade JM, Costa ME, Andrade MM, Silva LA, Lanza DC, Vítor RW, Andrade-Neto VF. Pathogenicity and phenotypic sulfadiazine resistance of Toxoplasma gondii isolates obtained from livestock in northeastern Brazil. Mem Inst Oswaldo Cruz. (2016) 111(6):391-8. doi: 10.1590/0074-02760150459. PMID: 27276184; PMCID: PMC4909038.
Parameswaran N, Thompson RC, Sundar N, Pan S, Johnson M, Smith NC, Grigg ME. Non-archetypal Type II-like and atypical strains of Toxoplasma gondii infecting marsupials of Australia. Int J Parasitol. (2010) 40(6):635-40. doi: 10.1016/j.ijpara.2010.02.008. Epub 2010 Mar 25. PMID: 20346947; PMCID: PMC2864552.
Pena HF, Gennari SM, Dubey JP, Su C. Population structure and mouse-virulence of Toxoplasma gondii in Brazil. Int J Parasitol. (2008) 38(5):561-9. doi: 10.1016/j.ijpara.2007.09.004. Epub 2007 Sep 21. PMID: 17963770.
Pena HF, Moroz LR, Sozigan RK, Ajzenberg D, Carvalho FR, Mota CM, Mineo TW, Marcili A. Isolation and biological and molecular characterization of Toxoplasma gondii from canine cutaneous toxoplasmosis in Brazil. J Clin Microbiol. (2014) 52(12):4419-20. doi: 10.1128/JCM.02001-14. Epub 2014 Sep 24. PMID: 25253796; PMCID: PMC4313287.
Pena HFJ, Ferreira MN, Gennari SM, de Andrade HF Jr, Meireles LR, Galisteo AJ Jr. Toxoplasma gondii isolated from a Brazilian patient with rare pulmonary toxoplasmosis has a novel genotype and is closely related to Amazonian isolates. Parasitol Res. (2021) Mar;120(3):1109-1113. doi: 10.1007/s00436-020-07008-4. Epub 2021 Jan 9. PMID: 33420622.
Qian W, Wang H, Su C, Shan D, Cui X, Yang N, Lv C, Liu Q. Isolation and characterization of Toxoplasma gondii strains from stray cats revealed a single genotype in Beijing, China. Vet Parasitol. (2012) 187(3-4):408-13. doi: 10.1016/j.vetpar.2012.01.026. Epub 2012 Jan 28. PMID: 22326429.
Rêgo WMF, Costa JGL, Baraviera RCA, Pinto LV, Bessa GL, Lopes REN, Vitor RWA. Association of ROP18 and ROP5 was efficient as a marker of virulence in atypical isolates of Toxoplasma gondii obtained from pigs and goats in Piauí, Brazil. Vet Parasitol. (2017) 247:19-25. doi: 10.1016/j.vetpar.2017.09.015. Epub 2017 Sep 22. PMID: 29080759.
Salman D, Mahmoud ME, Pumidonming W, Mairamkul T, Oohashi E, Igarashi M. Characterization of a spontaneous cyst-forming strain of Toxoplasma gondii isolated from Tokachi subprefecture in Japan. Parasitol Int. (2021) 80:102199. doi: 10.1016/j.parint.2020.102199. Epub 2020 Sep 19. PMID: 32961305.
Sánchez-Sánchez R, Ferre I, Regidor-Cerrillo J, Gutiérrez-Expósito D, Ferrer LM, Arteche-Villasol N, Moreno-Gonzalo J, Müller J, Aguado-Martínez A, Pérez V, Hemphill A, Ortega-Mora LM, Benavides J. Virulence in Mice of a Toxoplasma gondii Type II Isolate Does Not Correlate With the Outcome of Experimental Infection in Pregnant Sheep. Front Cell Infect Microbiol. (2019) 8:436. doi: 10.3389/fcimb.2…
Saraf P, Shwab EK, Dubey JP, Su C. On the determination of Toxoplasma gondii virulence in mice. Exp Parasitol. (2017) 174:25-30. doi: 10.1016/j.exppara.2017.01.009. Epub 2017 Jan 30. PMID: 28153801.
Shwab EK, Jiang T, Pena HF, Gennari SM, Dubey JP, Su C. The ROP18 and ROP5 gene allele types are highly predictive of virulence in mice across globally distributed strains of Toxoplasma gondii. Int J Parasitol. (2016) 46(2):141-6. doi: 10.1016/j.ijpara.2015.10.005. Epub 2015 Dec 14. PMID: 26699401.
Shwab EK, Saraf P, Zhu XQ, Zhou DH, McFerrin BM, Ajzenberg D, Schares G, Hammond-Aryee K, van Helden P, Higgins SA, Gerhold RW, Rosenthal BM, Zhao X, Dubey JP, Su C. Human impact on the diversity and virulence of the ubiquitous zoonotic parasite Toxoplasma gondii. Proc Natl Acad Sci U S A. (2018) 115(29):E6956-E6963. doi: 10.1073/pnas.1722202115. Epub 2018 Jul 2. PMID: 29967142; PMCID: PMC6055184.
Simon S, de Thoisy B, Mercier A, Nacher M, Demar M. Virulence of atypical Toxoplasma gondii strains isolated in French Guiana in a murine model. Parasite. (2019) 26:60. doi: 10.1051/parasite/2019048. Epub 2019 Sep 24. PMID: 31549631; PMCID: PMC6757855.
Su C, Howe DK, Dubey JP, Ajioka JW, Sibley LD. Identification of quantitative trait loci controlling acute virulence in Toxoplasma gondii. Proc Natl Acad Sci U S A. (2002) 99(16):10753-8. doi: 10.1073/pnas.172117099. Epub 2002 Jul 29. PMID: 12149482; PMCID: PMC125035.
Su R, Dong H, Li T, Jiang Y, Yuan Z, Su C, Zhang L, Yang Y. Toxoplasma gondii in four captive kangaroos (Macropus spp.) in China: Isolation of a strain of a new genotype from an eastern grey kangaroo (Macropus giganteus). Int J Parasitol Parasites Wildl. (2019) 8:234-239. doi: 10.1016/j.ijppaw.2019.03.003. PMID: 30923671; PMCID: PMC6423483.
Taniguchi Y, Appiah-Kwarteng C, Murakami M, Fukumoto J, Nagamune K, Matsuo T, Masatani T, Kanuka H, Hoshina T, Kitoh K, Takashima Y. Atypical virulence in a type III Toxoplasma gondii strain isolated in Japan. Parasitol Int. (2018) 67(5):587-592. doi: 10.1016/j.parint.2018.05.010. Epub 2018 May 22. PMID: 29775826.
Wang L, Chen H, Liu D, Huo X, Gao J, Song X, Xu X, Huang K, Liu W, Wang Y, Lu F, Lun ZR, Luo Q, Wang X, Shen J. Genotypes and mouse virulence of Toxoplasma gondii isolates from animals and humans in China. PLoS One. (2013a) 8(1):e53483. doi: 10.1371/journal.pone.0053483. Epub 2013 Jan 7. Erratum in: PLoS One. 2013;8(5). doi:10.1371/annotation/2cc13197-e6fc-46eb-88d6-853be10b72c5. PMID: 23308233; …
Wang L, Cheng HW, Huang KQ, Xu YH, Li YN, Du J, Yu L, Luo QL, Wei W, Jiang L, Shen JL. Toxoplasma gondii prevalence in food animals and rodents in different regions of China: isolation, genotyping and mouse pathogenicity. Parasit Vectors. (2013b) Sep 21;6:273. doi: 10.1186/1756-3305-6-273. PMID: 24330536; PMCID: PMC3849108.
Xia NB, Lu Y, Zhao PF, Wang CF, Li YY, Tan L, Fang R, Zhou YQ, Shen B, Zhao JL. Genotyping and characterization of Toxoplasma gondii strain isolated from pigs in Hubei province, central China. Trop Biomed. (2020) 37(2):489-498. PMID: 33612818.
Xin S, Jiang N, Yang L, Zhu N, Huang W, Li J, Zhang L, Su C, Yang Y. Isolation, genotyping and virulence determination of a Toxoplasma gondii strain from non-human primate from China. Transbound Emerg Dis. (2021) doi: 10.1111/tbed.14047. Epub ahead of print. PMID: 33619895.
Yang Y, Dong H, Su R, Jiang N, Li T, Su C, Yuan Z, Zhang L. Direct evidence of an extra-intestinal cycle of Toxoplasma gondii in tigers (Panthera tigris) by isolation of viable strains. Emerg Microbes Infect. (2019b) 8(1):1550-1552. doi: 10.1080/22221751.2019.1682471. PMID: 31661400; PMCID: PMC6830256.
Yang Y, Dong H, Su R, Li T, Jiang N, Su C, Zhang L. Evidence of red panda as an intermediate host of Toxoplasma gondii and Sarcocystis species. Int J Parasitol Parasites Wildl. (2019a) 8:188-191. doi: 10.1016/j.ijppaw.2019.02.006. PMID: 30891398; PMCID: PMC6403407.
Yang Y, Feng Y, Yao Q, Wang Y, Lu Y, Liang H, Zhu X, Zhang L. Seroprevalence, Isolation, Genotyping, and Pathogenicity of Toxoplasma gondii Strains from Sheep in China. Front Microbiol. (2017) 8:136. doi: 10.3389/fmicb.2017.00136. PMID: 28217119; PMCID: PMC5289961.
Yang Y, Jiang N, Xin S, Zhang L. Toxoplasma gondii infection in white spoonbills (Platalea leucorodia) from Henan Province, China. Emerg Microbes Infect. (2020) 9(1):2619-2621. doi: 10.1080/22221751.2020.1854057. PMID: 33215979; PMCID: PMC7733910.
Zhang W, Li L, Xia N, Zhou Y, Fang R, He L, Hu M, Shen B, Zhao J. Analysis of the virulence determination mechanisms in a local Toxoplasma strain (T.gHB1) isolated from central China. Parasitol Res. (2016) 115(10):3807-15. doi: 10.1007/s00436-016-5141-z. Epub 2016 May 25. PMID: 27225000.
Zhou Y, Zhang H, Cao J, Gong H, Zhou J. Isolation and genotyping of Toxoplasma gondii from domestic rabbits in China to reveal the prevalence of type III strains. Vet Parasitol. (2013) 193(1-3):270-6. doi: 10.1016/j.vetpar.2012.11.031. Epub 2012 Dec 5. PMID: 23261088.
